# Supplementary material for: PTPN13 induces cell junction stabilization and inhibits mammary tumor invasiveness
Source: Theranostics. 2020 Jan 1;10(3):1016–32. doi: 10.7150/thno.38537 (PMC6956795; doi:10.7150/thno.38537)
Supplement: Supplementary file 2 — Table S1. [file thnov10p1016s2.xlsx]

## Sheet: Feuil1
Hamyeh, et al., Table S1	Colonne1	Colonne2	Colonne3	Colonne4	Colonne5	Colonne6	Colonne7	Colonne8	Colonne9	Colonne10	Colonne11	Colonne12
List of 1400 identified and quantified proteins
Uniprot	Protein Group ID	Protein names	Gene names	Ratio H/L normalized A	Ratio H/L normalized B	Peptide IDs	Peptide is razor	Mod. peptide IDs	Evidence IDs	pept_count	wilcoxon	FDR_count
A0JLT2	0	Mediator of RNA polymerase II transcription subunit 19	MED19	1.1644	0.84442	2722;7742;8136;9384;11325	True;True;True;True;True	2842;8084;8500;9909;11961	18852;18853;18854;18855;18856;18857;18858;18859;54520;54521;54522;54523;57063;57064;57065;57066;65780;65781;78879;78880;78881	21	0.000214168424857	0
Q9HAU0	1	Pleckstrin homology domain-containing family A member 5	PLEKHA5	1.1267	1.0088	4747;9365;10992	True;True;True	4963;9889;11605	33301;33302;65645;65646;76695	5	0.685830434452	6279
Q96QU1	2	Protocadherin-15	PCDH15	1.0475	0.98931	5288	True	5534	37082;37083;37084;37085;37086;37087;37088;37089;37090;37091;37092;37093	11	0.328064781701	3313
Q13084	3	39S ribosomal protein L28, mitochondrial	MRPL28	0.63754	0.76346	2376;2417;9876;12320;12499;13935;14497	True;True;True;True;True;True;True	2481;2523;10426;13007;13204;14702;15284	16460;16461;16800;16801;69157;69158;85687;85688;85689;86919;86920;86921;86922;86923;86924;86925;97092;97093;97094;97095;97096;100635;100636;100637;100638	25	0.312970226333	3165
Q13868	4	Exosome complex component RRP4	EXOSC2	1.0066	1.0634	3987;6917;7311;14327	True;True;True;True	4159;7227;7636;15104	27928;27929;48324;51314;51315;99697;99698	6	0.753152364766	6925
A5D8V6	5	Vacuolar protein sorting-associated protein 37C	VPS37C	1.0947	0.79503	3437;3653;5295;9190	True;True;True;True	3586;3813;5541;9702	23406;23407;23408;23409;23410;23411;23412;24934;24935;24936;24937;24938;24939;24940;37114;37115;37116;37117;64237;64238;64239;64240;64241	22	0.00240106728362	12
A5YKK6	6	CCR4-NOT transcription complex subunit 1	CNOT1	0.86752	0.93059	880;1191;1246;1376;2514;3114;3135;4285;5592;6029;6118;6728;6815;7307;7831;9199;9206;11282;11337;11341;11477;11592;11852;12906;13321;13719;14366;14377;14457	True;True;True;True;True;True;True;True;True;True;True;True;True;True;True;True;True;True;True;True;True;True;True;True;True;True;True;True;True	925;1248;1306;1444;2621;3252;3275;4474;5847;6308;6399;7030;7121;7632;8180;9711;9718;11918;11974;11978;12124;12249;12522;13626;14057;14476;15144;15155;15240	6059;6060;6061;6062;6063;6064;6065;6066;8437;8438;8835;8836;8837;9809;9810;9811;9812;9813;9814;17469;17470;21193;21194;21367;21368;30106;30107;39187;39188;39189;42228;42811;42812;42813;47150;47151;47152;47153;47810;51294;55137;64289;64290;64291;64292;64315;64316;64317;64318;64319;64320;78622;78623;78624;78625;78626;78985;78986;78987;78988;78989;79001;79002;79003;79004;79005;79915;79916;80729;8073…	91	0.177129164021	2014
Q9Y6G3	7	39S ribosomal protein L42, mitochondrial	MRPL42	0.6651	0.68922	9616;12964	True;True	10154;13685	67298;67299;67300;90171;90172	5	0.500184257071	4345
A6ND36	8	Protein FAM83G	FAM83G	1.1332	0.52182	1107;1361;1488;2503;3503;4431;4577;4667;5602;6750;8954;9499;11681;11689;11774;12700	True;True;True;True;True;True;True;True;True;True;True;True;True;True;True;True	1162;1429;1560;2609;3655;4632;4790;4881;5857;7052;9454;10032;12341;12349;12441;13414	7734;7735;7736;7737;9675;9676;10481;10482;10483;10484;17400;17401;17402;17403;17404;23868;23869;23870;23871;31235;31236;31237;31238;31239;31240;31241;31242;31243;31244;31245;31246;32314;32315;32316;32317;32318;32766;39239;47280;47281;47282;47283;47284;47285;47286;47287;62655;66509;66510;66511;66512;66513;66514;66515;66516;66517;66518;66519;81341;81342;81427;81428;81429;81430;82105;82106;88229;882…	68	3.82023732838e-07	0
P51610	9	Host cell factor 1;HCF N-terminal chain 1;HCF N-terminal chain 2;HCF N-terminal chain 3;HCF N-terminal chain 4;HCF N-terminal chain 5;HCF N-terminal chain 6;HCF C-terminal chain 1;HCF C-terminal chain 2;HCF C-terminal chain 3;HCF C-terminal chain 4;HCF C-terminal chain 5;HCF C-terminal chain 6	HCFC1	0.94633	1.1926	931;4443;4477;5220;8472;11513;11543;12843;14546	True;True;True;True;True;True;True;True;True	979;4645;4680;5465;8846;12164;12197;13559;15333	6526;6527;6528;31347;31348;31619;31620;31621;31622;31623;36650;36651;36652;36653;36654;59111;59112;80138;80139;80401;80402;80403;89160;89161;100921;100922	26	0.00993743923402	100
P52435	10	DNA-directed RNA polymerase II subunit RPB11-b2;DNA-directed RNA polymerase II subunit RPB11-b1;DNA-directed RNA polymerase II subunit RPB11-a	POLR2J3;POLR2J2;POLR2J;POLR2J1	0.75016	0.61928	1872;2277;11624;13569	True;True;True;True	1966;2379;12281;14324	13223;13224;15820;15821;15822;15823;80992;80993;80994;94233;94234	11	0.656641934262	6358
Q8IZP0	11	Abl interactor 1	ABI1	1.7148		283	True	297	2036;2037;2038	3	0.108809430041	0
Q13813	12	Spectrin alpha chain, non-erythrocytic 1	SPTAN1	0.96598	1.0324	89;213;468;976;1721;1779;5165	True;True;True;True;True;True;True	93;225;493;1024;1803;1864;5407	764;765;766;767;768;1537;1538;1539;3187;3188;3189;3190;6794;6795;6796;6797;12208;12209;12210;12596;12597;36292;36293	23	0.113746038253	1172
A6NHQ2	14	rRNA/tRNA 2-O-methyltransferase fibrillarin-like protein 1	FBLL1	0.88139	0.79735	6010;6675;12430	False;False;True	6289;6976;13128	42080;42081;42082;42083;42084;42085;46818;46819;86446;86447;86448;86449;86450;86451;86452	7	0.176296374441	1519
Q16540	16	39S ribosomal protein L23, mitochondrial	MRPL23	0.73237	0.83315	7175;9528;9549;9664;12425;12426	True;True;True;True;True;True	7494;10062;10084;10203;13123;13124	50593;50594;50595;66702;66703;66704;66705;66706;66869;66870;66871;66872;66873;67606;67607;67608;67609;67610;86436;86437;86438;86439;86440;86441	24	0.027806895027	274
Q9C035	17	Tripartite motif-containing protein 5	TRIM5	1.1775	0.8771	1038;4382;7927;12442	True;True;True;True	1089;4578;8281;13142	7271;7272;30939;55830;86550;86551	6	0.248863874938	2268
Q96HA1	19	Nuclear envelope pore membrane protein POM 121C;Nuclear envelope pore membrane protein POM 121;Putative nuclear envelope pore membrane protein POM 121B	POM121C;POM121;POM121B	1.4823	0.78482	903;1068	True;True	951;1121	6343;6344;6345;7522	4	0.144127034816	1281
Q06787	21	Fragile X mental retardation protein 1	FMR1	0.82144	1.5551	506;1629;1961;2834;7361;7970;8587;11038;11987	True;True;True;True;True;False;True;True;True	536;1706;2056;2962;7688;8325;8988;11653;12661	3541;3542;11343;11344;11345;11346;13826;13827;19551;51564;51565;51566;56012;56013;56014;56015;56016;56017;59936;59937;76920;76921;76922;76923;76924;83408	19	0.000155095772796	0
Q8IUR7	22	Armadillo repeat-containing protein 8	ARMC8	0.47888		848;5213;11396;12957	True;True;True;True	893;5458;12038;13678	5880;36614;36615;36616;79330;90142;90143	6	0.115851497526	941
P68366	23	Tubulin alpha-4A chain	TUBA4A	0.88119	0.37422	386;1199;2071;2287;2536;3220;3226;4145;5465;6872;7376;8184;9182;10082;10641;13107	False;True;True;False;True;False;False;False;False;False;False;False;False;False;False;False	405;406;1256;2170;2390;2643;3364;3370;3371;4331;5715;7181;7704;8551;9694;10639;11225;13834	2693;2694;2695;2696;2697;2698;2699;2700;2701;2702;2703;2704;2705;2706;2707;2708;2709;2710;2711;2712;2713;2714;2715;2716;2717;2718;8510;8511;8512;8513;14558;14559;15917;15918;15919;15920;15921;15922;15923;15924;15925;15926;17627;17628;22048;22049;22050;22051;22052;22053;22054;22055;22056;22057;22058;22059;22060;22090;22091;22092;22093;22094;22095;22096;22097;22098;22099;22100;22101;22102;22103;221…	8	0.262618290443	2640
P62750	24	60S ribosomal protein L23a	RPL23A	0.99401	0.97973	3562;5289;6340;6466;6770;6874;8448;9164;13542;13543	True;True;True;True;True;True;True;True;True;True	3717;3718;5535;6631;6760;7072;7183;8822;9675;14295;14296	24324;24325;24326;24327;24328;37094;37095;37096;37097;37098;44253;44254;44255;44256;44257;44258;44259;44260;44261;44262;45286;45287;45288;45289;45290;45291;45292;45293;47422;47423;48126;48127;58988;58989;58990;58991;63984;63985;63986;63987;63988;63989;94022;94023;94024;94025;94026;94027;94028;94029;94030;94031;94032;94033;94034	55	0.609287028782	6235
Q9Y6K9	25	NF-kappa-B essential modulator	IKBKG	1.0883	0.84625	1012;2216;2697;6059;6785;8831	True;True;True;True;True;True	1062;2317;2815;6339;7087;9308	7102;7103;7104;7105;15492;15493;15494;15495;18741;42446;42447;42448;47517;47518;47519;47520;61872	15	0.0534743671545	530
P62308	26	Small nuclear ribonucleoprotein G;Small nuclear ribonucleoprotein G-like protein	SNRPG	1.0316	1.005	4418;4419;5141	True;True;True	4619;4620;5382	31142;31143;31144;31145;36149	5	0.500184257071	4448
Q7Z5J4	27	Retinoic acid-induced protein 1	RAI1	0.94644	1.1885	739;7604;10404	True;True;True	777;7934;10979	5227;5228;53520;53521;53522;53523;72438	7	0.128190174345	1077
P43243	28	Matrin-3	MATR3	1.0187	1.1481	793;1428;1692;1693;1770;1953;3132;3236;3813;3840;4153;4411;4454;4478;4502;5297;5432;5731;5995;6723;6804;8572;10764;11052;11598;11609;12088;13202;13869;14517	True;True;True;True;True;True;True;True;True;True;True;True;True;True;True;True;True;True;True;True;True;True;True;True;True;True;True;True;True;True	833;1499;1771;1772;1854;1855;2048;3271;3381;3977;4004;4339;4611;4657;4681;4707;5543;5681;5999;6274;7025;7108;7109;8969;11364;11669;12255;12266;12766;13934;14635;15304	5526;5527;5528;5529;5530;5531;10188;10189;10190;11890;11891;11892;11893;11894;11895;11896;11897;11898;11899;11900;11901;11902;11903;11904;11905;11906;11907;11908;12517;12518;12519;12520;12521;12522;12523;12524;12525;12526;12527;12528;12529;12530;12531;12532;12533;12534;12535;12536;12537;12538;12539;12540;12541;12542;12543;12544;12545;12546;12547;12548;12549;12550;12551;12552;12553;12554;12555;137…	346	1.68272397734e-12	0
Q9Y262	30	Eukaryotic translation initiation factor 3 subunit L	EIF3L	0.99957	0.91834	5237;5837;6097;6733;10080;13058	True;True;True;True;True;True	5482;6108;6377;7035;10637;13782	36715;36716;36717;36718;36719;36720;36721;36722;41008;41009;41010;42673;42674;42675;42676;42677;42678;42679;42680;47169;47170;47171;47172;47173;70492;90757;90758	25	0.989265533361	9803
Q9UH17	32	DNA dC->dU-editing enzyme APOBEC-3B	APOBEC3B	1.1939	0.77406	368;2009;6712;11476	True;False;True;False	385;2105;7014;12123	2561;2562;2563;2564;2565;14121;14122;14123;14124;14125;47040;47041;47042;79909;79910;79911;79912;79913;79914	8	0.0928919408837	825
Q01844	33	RNA-binding protein EWS	EWSR1	1.0115	0.92243	139;140;3842;4080;4081;4388;9863;10769;12199;12200	True;True;True;True;True;True;True;True;True;True	145;146;4006;4261;4262;4263;4585;10412;10413;11369;12879;12880;12881;12882	1052;1053;1054;1055;1056;1057;1058;1059;1060;1061;1062;1063;1064;1065;1066;1067;1068;1069;1070;1071;1072;1073;1074;1075;1076;1077;1078;1079;1080;1081;1082;1083;1084;1085;1086;1087;1088;1089;1090;1091;1092;1093;1094;1095;1096;1097;1098;1099;1100;1101;1102;1103;1104;1105;1106;1107;1108;1109;1110;1111;1112;1113;1114;1115;1116;1117;1118;1119;1120;1121;1122;1123;1124;1125;1126;1127;1128;1129;1130;1131…	265	1.59156176144e-13	0
O43251	35	RNA binding protein fox-1 homolog;RNA binding protein fox-1 homolog 2;RNA binding protein fox-1 homolog 1;RNA binding protein fox-1 homolog 3	RBM9;RBFOX2;RBFOX1;RBFOX3	1.1391	0.94964	3967;5593;6347;7267;7297;10588;13973;14154	True;True;True;True;True;True;True;True	4134;5848;6638;7590;7622;11170;14741;14930	27395;27396;27397;27398;27399;27400;39190;39191;39192;44302;44303;44304;44305;44306;44307;51050;51051;51219;51220;51221;51222;51223;51224;51225;51226;51227;73815;73816;73817;97346;97347;98441;98442;98443;98444;98445;98446	34	0.0078476151659	81
Q99829	36	Copine-1	CPNE1	0.96669	1.0184	1651;2206;3322;4681;8459;10917	True;True;True;True;True;True	1728;2307;3467;4895;8833;11527	11495;11496;15435;15436;15437;15438;15439;15440;22673;22674;32840;59058;59059;59060;76272;76273;76274	16	0.569494277992	5720
Q5SSJ5	39	Heterochromatin protein 1-binding protein 3	HP1BP3		0.81958	6954	True	7264	48504;48505;48506	3	1.0	7542
P15153	40	Ras-related C3 botulinum toxin substrate 2	RAC2	1.084	1.0685	6379;6775;6895;9792;12663	True;True;False;False;False	6672;7077;7204;10339;13374	44568;44569;44570;44571;47432;47433;47434;47435;48209;48210;48211;48212;48213;68591;68592;68593;87953;87954;87955	8	0.779434528427	7451
P12956	41	X-ray repair cross-complementing protein 6	XRCC6	1.0478	0.64377	1615;1967;2010;3218;5597;5714;5868;6502;7234;10923	True;True;True;True;True;True;True;True;True;True	1692;2063;2106;3362;5852;5978;6140;6798;7556;11534	11287;11288;11289;13878;14126;14127;14128;14129;14130;14131;22037;22038;22039;39208;39209;40080;41205;41206;45550;45551;45552;50875;50876;76307;76308;76309	26	0.166300357822	1752
P55769	42	NHP2-like protein 1	NHP2L1	1.0368	0.96278	1328;9509;10222	True;True;True	1393;10043;10787	9458;9459;9460;9461;9462;9463;9464;9465;66597;66598;71377;71378;71379;71380	14	0.330535672708	3332
B1AK88	43	F-actin-capping protein subunit beta	CAPZB	1.0457	0.91056	6406;7029;8280;8984;10606;11114;11594;11807;11907;14176	True;True;True;True;True;True;True;True;True;True	6700;7343;8648;9484;11188;11734;12251;12474;12579;14952	44788;44789;44790;44791;44792;44793;44794;44795;44796;44797;44798;44799;48955;48956;57911;57912;57913;57914;57915;57916;62759;62760;62761;73949;73950;77419;77420;77421;77422;80742;80743;80744;80745;82342;82343;82344;82345;82346;82347;82348;82349;82957;82958;82959;98582;98583;98584	47	0.000655545065121	1
Q8N983	44	39S ribosomal protein L43, mitochondrial	MRPL43	0.77393	0.80674	3075;3429;6702;11863;13843;14609	True;True;True;True;True;True	3212;3578;7004;12533;14607;15396	21039;21040;21041;23371;23372;23373;23374;23375;23376;47003;47004;47005;47006;82671;82672;82673;82674;82675;96441;101476;101477;101478	22	0.987047795058	9745
Q92540	45	Protein SMG7	SMG7	1.1672		375;7515	True;True	394;7845	2615;52841	2	0.654720846019	4974
B1ALK7	46	Rho guanine nucleotide exchange factor 7	ARHGEF7	1.7582	0.68346	2648;2734;2936;3528;3818;3940;6531;6588;6884;7915;8951;9534;11409;11467;11989;12224;12945;13830;14391	True;True;True;True;True;True;True;True;True;True;True;True;True;True;True;True;True;True;True	2763;2855;3066;3682;3982;4105;6829;6886;7193;8268;9451;10069;12052;12114;12663;12908;13666;14594;15170	18456;18457;18912;18913;20233;20234;24099;24100;24101;26184;26185;26985;26986;45771;45772;45773;46190;48160;48161;48162;48163;48164;55739;55740;62637;62638;62639;66779;66780;79471;79472;79473;79474;79475;79476;79477;79478;79479;79480;79846;83410;83411;83412;83413;83414;83415;84994;84995;90068;90069;90070;96283;96284;96285;96286;96287;100028;100029;100030;100031	59	9.72493004203e-10	0
Q13698	47	Voltage-dependent L-type calcium channel subunit alpha-1S	CACNA1S	0.72991	0.63635	5486	True	5737	38372;38373;38374;38375	4	0.715000654688	6181
Q92769	52	Histone deacetylase;Histone deacetylase 2	HDAC2	1.1126	0.86958	1536;7274;8884;10249;11215;12144;13444;13486;14246;14309;14622	True;True;False;True;False;True;False;False;False;True;True	1608;7598;9369;10815;11847;12824;14183;14236;15022;15086;15409	10787;10788;10789;10790;10791;10792;10793;10794;10795;10796;51102;51103;51104;51105;51106;51107;62137;62138;62139;62140;62141;62142;62143;62144;62145;62146;62147;62148;62149;62150;62151;62152;62153;62154;62155;62156;62157;71466;71467;78154;78155;78156;78157;78158;78159;78160;78161;78162;78163;78164;78165;78166;78167;78168;84312;84313;84314;84315;84316;93414;93415;93416;93417;93721;93722;93723;937…	34	0.000262064089058	3
O15372	53	Eukaryotic translation initiation factor 3 subunit H	EIF3H	0.92466	1.0503	708;845;2413;3905;9402;10377;10876;12022	True;True;True;True;True;True;True;True	745;890;2519;4070;9928;10951;11481;12697	5043;5866;5867;16773;26704;65910;65911;72229;72230;75952;75953;83560;83561	12	0.388186405208	3728
O00303	54	Eukaryotic translation initiation factor 3 subunit F	EIF3F	0.87568	1.0217	2233;3465;5443;5809;7287;12408;13199;13200;13737;14162	True;True;True;True;True;True;True;True;True;True	2334;3615;5692;6080;7611;13101;13931;13932;14494;14938	15543;23625;23626;23627;23628;23629;23630;38072;38073;38074;38075;38076;38077;40761;40762;40763;40764;40765;40766;40767;40768;40769;40770;40771;40772;51167;51168;51169;51170;51171;51172;51173;51174;51175;86352;86353;91898;91899;91900;91901;91902;91903;91904;91905;91906;91907;91908;91909;91910;91911;95408;95409;95410;95411;95412;95413;95414;95415;98525;98526;98527;98528;98529	63	0.000148993130957	1
Q9BXS5	58	AP-1 complex subunit mu-1	AP1M1	0.84056		3254;14117	True;True	3399;14889	22250;98123	2	0.179712494879	1
P68431	59	Histone H3;Histone H3.2;Histone H3.1t;Histone H3.3;Histone H3.1;Histone H3.3C	H3F3B;H3F3A;HIST2H3A;HIST3H3;HIST1H3A;H3F3C	0.58406	0.92335	2512;11780;14525	True;True;True	2619;12447;15312	17460;17461;17462;82118;82119;100809;100810;100811;100812;100813;100814	11	0.286003384021	2758
P50990	60	T-complex protein 1 subunit theta	CCT8	0.96883	0.96672	1597;3178;4647;5617;7127;9493;12779;14452	True;True;True;True;True;True;True;True	1673;3321;4861;5872;7445;10026;13494;15235	11157;11158;21626;32622;39322;39323;50211;66496;66497;88734;100426;100427	10	0.878481743433	8507
Q9P0J0	61	NADH dehydrogenase [ubiquinone] 1 alpha subcomplex subunit 13	NDUFA13;YJEFN3	1.0876	0.81092	2822;5191;7971;13089	True;True;True;True	2949;5435;8326;13814	19475;19476;36452;36453;56018;56019;90902	7	0.865772374993	8110
Q9NP97	63	Dynein light chain roadblock-type 1;Dynein light chain roadblock-type 2	DYNLRB1;DYNLRB2	1.4606		310;1602;4768	True;True;True	326;1678;4984	2186;11177;33427;33428	4	0.0678891548618	1
P13797	64	Plastin-3	PLS3	0.93037	1.1073	422;1310;5136;5247;5417;5574;5897;7787;8143;8714;9001;9955;13943;13987;14141;14469	True;True;True;True;True;True;True;True;True;True;True;True;True;True;True;True	443;1374;5377;5492;5666;5829;6170;8133;8507;9157;9502;10510;14710;14755;14914;15253	2901;2902;2903;2904;9303;9304;9305;9306;9307;9308;9309;36131;36755;36756;36757;36758;37939;37940;39103;39104;41384;41385;54799;54800;54801;54802;54803;54804;57083;57084;57085;57086;57087;57088;61037;61038;61039;61040;61041;61042;61043;62879;62880;62881;62882;62883;62884;69641;69642;69643;69644;69645;69646;97133;97134;97135;97136;97137;97138;97139;97388;97389;97390;97391;97392;97393;98344;98345;10…	67	8.97891126822e-05	0
Q96DH6	66	RNA-binding protein Musashi homolog 2	MSI2	1.4786		3963;5380	True;True	4130;5628	27287;37707;37708;37709;37710	5	0.222800991181	1882
P09622	67	Dihydrolipoyl dehydrogenase;Dihydrolipoyl dehydrogenase, mitochondrial	DLD	2.4764		763	True	801	5323;5324;5325	3	0.108809430041	1
Q9H201	68	Epsin-3	EPN3	1.03		764	True	802	5326;5327;5328;5329	3	0.285049407403	2563
P21980	69	Protein-glutamine gamma-glutamyltransferase 2	TGM2	1.443	0.73322	236;728;1806;4555;6715;8416;8417;8556;9009;10525;11328;12659;13912;13999;14165;14394	True;True;True;True;True;True;True;True;True;True;True;True;True;True;True;True	249;765;1893;4763;7017;8789;8790;8950;9511;11103;11965;13370;14679;14767;14941;15173	1657;1658;1659;1660;1661;1662;1663;5143;5144;5145;5146;5147;5148;5149;5150;5151;5152;5153;5154;5155;5156;12822;12823;12824;12825;12826;12827;32136;32137;32138;32139;32140;32141;32142;32143;32144;47063;47064;47065;47066;47067;47068;47069;47070;47071;47072;47073;58843;58844;58845;58846;59715;59716;59717;59718;59719;59720;62977;73342;73343;78896;78897;78898;78899;78900;78901;78902;87944;87945;87946;…	81	8.08058592905e-15	0
P22102	70	Trifunctional purine biosynthetic protein adenosine-3;Phosphoribosylamine--glycine ligase;Phosphoribosylformylglycinamidine cyclo-ligase;Phosphoribosylglycinamide formyltransferase	GART	1.1379	0.66563	6126;12859	True;True	6407;13575	42833;42834;42835;89463	4	0.0678891548618	1
P62318	71	Small nuclear ribonucleoprotein Sm D3	SNRPD3	1.1386	1.0194	3456;12833	True;True	3605;3606;13549	23587;23588;23589;23590;23591;23592;23593;23594;23595;23596;89097;89098;89099;89100;89101	15	0.570060883563	5738
O75390	72	Citrate synthase;Citrate synthase, mitochondrial	CS	0.75509	0.68055	682;6065	True;True	719;6345	4854;4855;4856;4857;42488;42489	6	0.463071015015	4462
Q92947	73	Glutaryl-CoA dehydrogenase, mitochondrial	GCDH		0.59213	101	True	106	842;843	2	0.654720846019	5046
P30626	74	Sorcin	SRI	1.7866	0.59671	771;8149;9992;11124	True;True;True;True	809;8514;10547;11746	5368;5369;57112;57113;69942;69943;77544;77545	8	0.0117186855998	0
P36542	75	ATP synthase subunit gamma;ATP synthase subunit gamma, mitochondrial	ATP5C1	1.1226	0.89508	3093;6108;6530;8255;11004;12240	True;True;True;True;True;True	3231;6389;6828;8623;11619;12925	21104;21105;42743;42744;42745;45769;45770;57760;57761;76781;76782;85141;85142;85143	13	0.310896828517	3108
P52815	76	39S ribosomal protein L12, mitochondrial	MRPL12;SLC25A10	0.72758	0.7427	6461;8217;8331;9546	True;True;True;True	6755;8585;8701;10081	45263;45264;57546;57547;58220;58221;66858;66859;66860	9	0.514300487456	4944
P29558	77	RNA-binding motif, single-stranded-interacting protein 1	RBMS1	1.4894	0.81766	1045;4326;4831;10213;10237	False;True;True;True;True	1097;4516;5049;10778;10802	7348;7349;7350;7351;7352;7353;7354;7355;7356;7357;7358;30359;30360;33821;33822;33823;33824;33825;33826;33827;33828;33829;71312;71313;71314;71315;71427;71428;71429	18	0.000629203830811	0
Q9Y3F4	78	Serine-threonine kinase receptor-associated protein	STRAP	1.0858	1.1382	130;2395;2565;3645;3832;8425;9961;11170;12652;13927;14183	True;True;True;True;True;True;True;True;True;True;True	136;2500;2673;3805;3996;8798;10516;11797;13363;14694;14959	1017;16554;17748;24896;26235;26236;58884;58885;69689;69690;77816;77817;77818;77819;77820;87915;87916;87917;97066;97067;97068;98614;98615;98616;98617;98618;98619	25	0.427338716804	4325
P40227	80	T-complex protein 1 subunit zeta	CCT6A	0.93608		13152	True	13883	91327;91328;91329	3	0.285049407403	2494
Q13595	81	Transformer-2 protein homolog alpha	TRA2A	0.7556	0.99631	841;3925;14277	False;True;True	886;4090;15053	5808;5809;26900;26901;26902;26903;26904;26905;99225;99226;99227;99228;99229;99230	12	0.182338354181	1858
Q7L5Y9	82	Macrophage erythroblast attacher	MAEA	0.86681	1.2524	1196;3054;5814;6324;8753	True;True;True;True;True	1253;3191;6085;6615;9206	8480;20924;20925;40787;40788;44138;61396;61397	8	0.0928919408837	779
P62807	83	Histone H2B type 1-L;Histone H2B type 1-M;Histone H2B type 1-N;Histone H2B type 1-H;Histone H2B type 2-F;Histone H2B type 1-C/E/F/G/I;Histone H2B type 1-D;Histone H2B type F-S;Histone H2B type 1-K;Histone H2B	HIST1H2BL;HIST1H2BM;HIST1H2BN;HIST1H2BH;HIST2H2BF;HIST1H2BC;HIST1H2BD;H2BFS;HIST1H2BK	0.72384	0.91258	808;2560;2987;6238;7597;10364	True;True;True;True;True;True	849;850;851;2668;3119;6525;7927;10938	5581;5582;5583;5584;5585;5586;5587;5588;5589;5590;5591;5592;17735;17736;17737;20517;20518;20519;20520;43549;43550;43551;43552;43553;53457;53458;53459;53460;53461;53462;72139;72140;72141;72142;72143;72144;72145;72146;72147;72148	39	0.0786914206276	928
Q92552	84	28S ribosomal protein S27, mitochondrial	MRPS27	0.94327	0.88326	751;768;800;1286;1287;2207;2331;5328;6446;6591;7318;7907;8330;9035;9432;9538;12056;12977;13668	True;True;True;True;True;True;True;True;True;True;True;True;True;True;True;True;True;True;True	789;806;841;1349;1350;1351;2308;2435;5574;6740;6889;7643;8258;8700;9538;9959;10073;12732;13699;14425	5268;5269;5270;5360;5361;5362;5363;5558;5559;9116;9117;9118;9119;9120;9121;9122;9123;9124;9125;9126;15441;15442;15443;15444;16189;16190;16191;16192;16193;16194;16195;16196;16197;16198;16199;37282;37283;37284;37285;37286;37287;37288;37289;45191;45192;45193;45194;46199;46200;46201;46202;51346;51347;55673;55674;55675;58217;58218;58219;63100;63101;63102;63103;63104;63105;63106;63107;66108;66109;66110…	82	0.00956545627565	125
Q9H3S7	85	Tyrosine-protein phosphatase non-receptor type 23	PTPN23	1.0807	1.0306	4548;4562;9267	True;True;True	4756;4772;9780	32092;32214;32215;64874;64875;64876	6	0.753152364766	6821
Q7Z3B4	86	Nucleoporin p54	NUP54	1.1258	0.82991	6878;7360;8323;10102;10238;10786;11139;12377;12532;13320;13648	True;True;True;True;True;True;True;True;True;True;True	7187;7687;8693;10660;10803;11386;11762;13067;13238;14056;14403	48134;48135;51562;51563;58186;58187;58188;70585;71430;71431;75501;75502;75503;75504;75505;77630;77631;86063;86064;86065;86066;86067;86068;87100;92666;92667;94810;94811	28	0.00285385338555	21
P20073	87	Annexin;Annexin A7	ANXA7	1.103	1.0719	1444;1751;2408;3786;3976;7574;9569;9576;10143;10963;10980;12341;12342	True;True;True;True;True;True;True;True;True;True;True;True;True	1515;1516;1834;2514;3950;4148;7904;10104;10112;10703;10704;11575;11592;13028;13029;13030	10245;10246;10247;10248;10249;10250;10251;10252;10253;10254;12426;12427;12428;12429;12430;12431;12432;12433;12434;12435;12436;16705;16706;16707;16708;16709;16710;16711;16712;16713;16714;16715;16716;16717;25933;25934;25935;25936;25937;25938;27864;27865;27866;27867;27868;27869;27870;27871;27872;27873;27874;27875;27876;53279;53280;67002;67003;67004;67005;67006;67080;67081;67082;67083;67084;67085;670…	99	0.107610916143	1371
Q8ND56	88	Protein LSM14 homolog A	LSM14A	0.93866	1.1474	1464;1465;2374;7404;10711;11591;13743;14203	True;True;True;True;True;True;True;True	1536;1537;2479;7734;11310;12248;14500;14979	10318;10319;10320;10321;10322;10323;10324;10325;10326;16448;16449;16450;16451;16452;16453;16454;16455;51942;51943;51944;51945;74890;74891;74892;74893;74894;74895;74896;74897;74898;74899;74900;80723;80724;80725;80726;80727;80728;95444;95445;95446;95447;95448;95449;95450;95451;95452;95453;95454;95455;95456;95457;95458;95459;95460;95461;95462;95463;98724;98725;98726;98727;98728;98729;98730;98731;987…	66	3.33829669412e-05	0
P49368	89	T-complex protein 1 subunit gamma	CCT3	0.58738	0.79979	1172;2273;2561;2663;4195;6055;6075;9502	True;True;True;True;True;True;True;True	1229;2375;2669;2779;4383;6335;6355;10035	8280;8281;8282;8283;8284;8285;8286;8287;8288;8289;15794;17738;18520;18521;18522;18523;18524;18525;29464;29465;29466;42419;42420;42421;42545;66538	24	0.0101241535856	95
O95433	90	Activator of 90 kDa heat shock protein ATPase homolog 1	AHSA1	0.82717	0.99605	13066	True	13790	90787;90788;90789;90790	4	0.465208818452	3779
Q99439	91	Calponin-2	CNN2	0.92297	0.91214	456;824;4339;4510;9030;9108;11454;12730	True;True;True;False;True;True;True;True	480;868;4530;4716;9533;9616;12100;13445	3133;3134;5675;30481;30482;30483;30484;30485;30486;30487;30488;31843;31844;31845;31846;31847;31848;31849;31850;63085;63086;63087;63088;63089;63090;63091;63707;63708;79776;79777;79778;79779;79780;79781;79782;79783;79784;79785;88427;88428;88429;88430;88431;88432;88433;88434;88435;88436;88437;88438	41	0.38174302743	3982
P0CG47	92	Ubiquitin-60S ribosomal protein L40;Ubiquitin;60S ribosomal protein L40;Ubiquitin-40S ribosomal protein S27a;Ubiquitin;40S ribosomal protein S27a;Polyubiquitin-B;Ubiquitin;Polyubiquitin-C;Ubiquitin	UBB;RPS27A;UBC;UBA52;UBBP4	1.0629	1.1248	2975;12284	True;True	3107;12970	20443;20444;20445;20446;20447;20448;20449;20450;20451;20452;20453;20454;20455;20456;20457;20458;20459;20460;20461;20462;20463;20464;20465;20466;20467;20468;20469;20470;20471;20472;20473;20474;85386;85387;85388;85389;85390;85391;85392;85393;85394;85395;85396;85397;85398;85399;85400;85401;85402;85403;85404	50	0.138399301128	1520
P50995	93	Annexin;Annexin A11	ANXA11	1.1221	0.80476	504;1396;1452;2789;4679;4680;7562;7563;9457;10220;10979;11003;11431;11432;12268;12322	True;True;True;True;True;True;True;True;True;True;True;True;True;True;True;True	534;1465;1524;2915;4893;4894;7892;7893;9986;10785;11591;11618;12074;12075;12953;13009	3523;3524;3525;3526;3527;9985;10284;10285;19287;19288;19289;32836;32837;32838;32839;53212;53213;53214;53215;53216;53217;53218;66239;66240;66241;71371;71372;71373;71374;76644;76645;76777;76778;76779;76780;79649;79650;79651;79652;79653;79654;79655;79656;85292;85293;85294;85295;85296;85695;85696	50	5.30670521264e-07	0
O15371	94	Eukaryotic translation initiation factor 3 subunit D	EIF3D	1.1123	0.91685	3828;5134;5357;7137;9285;10935;11929;12365;12782;14446	True;True;True;True;True;True;True;True;True;True	3992;5375;5605;7455;9801;11546;12601;13055;13498;15227	26225;26226;26227;26228;36080;37549;37550;37551;37552;37553;50282;50283;50284;50285;50286;50287;50288;65022;65023;65024;65025;76348;76349;76350;76351;83103;83104;83105;83106;83107;83108;83109;85986;85987;88766;88767;88768;88769;100363;100364	39	0.023775536744	235
P47897	95	Glutamine--tRNA ligase	QARS	0.86686	1.0484	82;3981;7110	True;True;True	86;4153;7427	692;27897;27898;49742;49743	5	0.0431144467831	0
Q92754	96	Transcription factor AP-2 gamma	TFAP2C	1.746	1.2264	68	True	72	467;468;469;470;471	5	0.685830434452	6261
P40616	97	ADP-ribosylation factor-like protein 1	ARL1	1.2031	1.1128	566;3608;4670;5626;8040;10981	True;True;True;True;True;True	600;3765;4884;5882;8400;11593	4091;4092;24630;32782;39387;39388;56420;56421;76648;76649	10	0.168806953557	1673
Q13227	98	G protein pathway suppressor 2	GPS2	1.1727	1.1114	912;5065;7445;8858;9583;10144	True;True;True;True;True;True	960;5296;7775;9340;10119;10705	6410;35470;35471;52275;52276;62009;67129;67130;67131;70879;70880	11	0.373944798609	3724
Q9Y5B8	99	Nucleoside diphosphate kinase 7	NME7	1.0464	1.11	404;669;10132;10799;12312	True;True;True;True;True	424;706;10691;11399;12998	2803;2804;4805;4806;70788;70789;70790;75558;85598;85599;85600;85601	12	0.480176889906	4709
P61158	101	Actin-related protein 3	ACTR3	0.47324		1647;3501;9156	True;True;True	1724;3652;9667	11487;11488;23862;63940	3	0.285049407403	2507
B4DY08	102	Heterogeneous nuclear ribonucleoprotein C-like 1	HNRNPC;HNRNPCL1	0.91366	0.90144	3918;6575;7415;7416;8700;8936;10052;10804;10929;12918;13037;13594	True;True;True;True;True;True;True;True;True;True;True;True	4083;6873;7745;7746;9141;9142;9435;10608;11404;11540;13638;13761;14349	26758;26759;26760;26761;26762;26763;26764;26765;26766;26767;46102;46103;46104;46105;46106;46107;51999;52000;52001;52002;52003;52004;52005;52006;52007;52008;52009;52010;52011;52012;52013;52014;52015;52016;52017;60929;60930;60931;60932;60933;60934;60935;60936;60937;60938;60939;60940;60941;60942;60943;60944;62538;62539;62540;62541;70351;70352;70353;75580;75581;75582;75583;75584;76321;76322;76323;763…	93	0.998471414924	9974
B4DYH1	104	Heat shock protein 105 kDa	HSPH1	0.90903	1.3998	374;1095;1644;1746;2584;2826;3584;3727;5337;7692;7750;8623;8974;9369;9857;9870;10520;11289;12941;13327;13490;13541;13895;14448	True;True;True;True;True;True;True;True;True;True;True;True;True;True;True;True;True;True;True;True;True;True;True;True	393;1149;1721;1828;2693;2953;3740;3890;5585;8024;8094;9031;9474;9893;10406;10420;11098;11925;13662;14064;14241;14294;14662;15229	2611;2612;2613;2614;7661;7662;7663;7664;11447;11448;11449;12386;12387;12388;12389;17851;17852;17853;19484;24462;24463;25496;25497;25498;25499;37425;37426;37427;37428;37429;37430;37431;37432;37433;37434;54133;54134;54135;54136;54558;54559;60122;60123;60124;60125;62728;62729;62730;62731;65667;65668;69034;69035;69036;69118;69119;73313;73314;73315;73316;78662;78663;90053;90054;90055;90056;92708;92709…	83	2.17850853827e-09	0
Q16539	105	Mitogen-activated protein kinase 14	MAPK14	1.0762	1.1031	1743;4900;8206;8342;9547;12332;14331	True;True;True;True;True;True;True	1825;5124;8574;8712;10082;13019;15108	12370;12371;34314;34315;34316;34317;34318;57490;57491;57492;57493;57494;58272;58273;58274;58275;66861;66862;66863;66864;85759;85760;85761;85762;85763;85764;99707;99708;99709	28	0.837601236748	8336
Q6XZF7	106	Dynamin-binding protein	DNMBP	0.64494		8351	True	8721	58305;58306;58307	3	0.108809430041	0
O00410	107	Importin-5	IPO5	1.2674	0.34176	553;8355;13697	True;True;True	586;8725;14454	3983;58329;58330;58331;95139;95140	6	0.0277078493581	0
Q9UJZ1	108	Stomatin-like protein 2, mitochondrial	STOML2	1.3092	1.1931	301;930;2082;2935;5577;5600;9466	True;True;True;True;True;True;True	317;978;2181;3065;5832;5855;9995	2137;2138;2139;6525;14618;20232;39127;39235;39236;66278	8	0.575403022913	5512
P84103	109	Serine/arginine-rich splicing factor 3	SRSF3	0.90463	0.9911	347;4491;9330;13977	True;True;False;True	364;4695;9850;14745	2422;2423;2424;2425;2426;2427;2428;2429;31699;31700;31701;31702;31703;31704;31705;65314;65315;65316;65317;65318;65319;65320;65321;65322;65323;65324;65325;65326;65327;65328;65329;65330;65331;65332;97362	16	0.178810026463	1835
Q9ULV4	110	Coronin;Coronin-1C	CORO1C	0.89682		542;8947;13109	True;True;True	574;9447;13836	3896;62619;91012;91013	4	1.0	8704
Q15788	112	Nuclear receptor coactivator 1	NCOA1	1.1067	1.0831	712;5540;7646;8382;8386;10966;12223;13532	True;True;True;True;True;True;True;True	749;5792;7977;8753;8757;11578;12907;14284	5056;5057;5058;5059;38779;38780;53802;53803;58542;58543;58544;58545;58546;58547;58548;58549;58564;58565;58566;58567;58568;58569;76563;76564;76565;76566;84993;93979	25	0.716386299827	7193
Q15084	113	Protein disulfide-isomerase A6	PDIA6	1.1077	1.0187	636;3907;4605;4646;6692;9192;9437;12170	True;True;True;True;True;True;True;True	672;4072;4819;4860;6993;9704;9965;12850	4561;4562;26711;26712;26713;32452;32621;46916;46917;64246;64247;66156;66157;66158;84517;84518;84519;84520;84521	19	0.295424055824	3031
B5MCU0	114	R3H domain-containing protein 2	R3HDM2	1.4123	0.90319	1080;1983;3617;6268;7008;7111;10872;11176;13308	True;False;True;True;True;True;True;False;True	1133;2079;3774;6557;7322;7428;11477;11803;14044	7560;13980;13981;13982;13983;13984;13985;24664;43781;48805;48806;49744;49745;49746;75941;75942;77864;77865;77866;92579;92580;92581;92582	14	0.0131278502941	92
P62826	115	GTP-binding nuclear protein Ran	RAN	0.89297	0.89769	115;3546;5007;9245;11502;14593	True;True;True;True;True;True	120;3700;5235;9758;12152;15380	940;24202;24203;24204;24205;24206;24207;24208;24209;35010;35011;64671;64672;64673;64674;80084;80085;80086;80087;80088;80089;80090;80091;80092;101190;101191;101192;101193;101194	28	0.218825626562	2344
Q99613	116	Eukaryotic translation initiation factor 3 subunit C	EIF3C;EIF3CL	0.9783	1.1518	116;1375;1467;2688;4662;5578;7235;8706;10185;10993;12111;13930;13931	True;True;True;True;True;True;True;True;True;True;True;True;True	121;1443;1539;2805;4876;5833;7557;9148;10749;11606;12791;14697;14698	941;942;943;944;945;946;9797;9798;9799;9800;9801;9802;9803;9804;9805;9806;9807;9808;10350;10351;10352;10353;10354;10355;18646;18647;18648;18649;18650;18651;18652;18653;18654;32728;32729;32730;32731;32732;32733;32734;32735;32736;39128;39129;50877;50878;50879;60964;60965;71160;71161;76696;76697;76698;84136;84137;84138;84139;84140;84141;97075;97076;97077;97078	58	0.000648398258464	7
O43739	118	Cytohesin-3;Cytohesin-2	CYTH3;CYTH2	1.3225	0.75604	4177;4185;8780	True;True;True	4365;4373;9236	29335;29336;29337;29338;29418;61518;61519;61520;61521	9	0.00768579405521	0
P13716	119	Delta-aminolevulinic acid dehydratase	ALAD	0.99328		4592;6726	True;True	4806;7028	32411;47147	2	0.654720846019	4994
P04843	120	Dolichyl-diphosphooligosaccharide--protein glycosyltransferase subunit 1	RPN1	1.3652		769;3560	True;True	807;3715	5364;24320;24321	3	0.285049407403	2527
Q9BT40	121	Inositol polyphosphate 5-phosphatase K	INPP5K	1.5361	0.61579	1635;2074;5282;8829;11817;11920;14512	True;True;True;True;True;True;True	1712;2173;5528;9306;12484;12592;15299	11380;14577;14578;37056;37057;37058;37059;37060;37061;37062;37063;37064;61866;61867;61868;82388;82389;82390;83056;83057;100735;100736;100737	22	4.61253801793e-05	0
P84022	122	Mothers against decapentaplegic homolog 3;Mothers against decapentaplegic homolog 2;Mothers against decapentaplegic homolog 9	SMAD3;SMAD2;SMAD9	0.93344	0.71895	13008	True	13731	90460;90461;90462;90463;90464;90465	6	0.248863874938	2200
Q16698	123	2,4-dienoyl-CoA reductase, mitochondrial	DECR1	1.2633		3543;12791;12794	True;True;True	3697;13507;13510	24181;24182;88805;88828	4	0.0678891548618	0
P60660	124	Myosin light polypeptide 6	MYL6	0.88875	0.89455	680;1901;2181;5138;9161;13285	True;True;True;True;True;True	717;1996;2282;5379;9672;14021	4851;4852;13407;13408;15286;15287;36137;36138;36139;36140;63959;63960;92418;92419;92420	15	0.690944756898	6778
P00558	125	Phosphoglycerate kinase;Phosphoglycerate kinase 1	PGK1	0.17619	0.057412	659;5989;7142	True;True;True	696;6268;7460	4737;4738;4739;41967;41968;41969;41970;50316	8	0.575403022913	5535
Q93009	126	Ubiquitin carboxyl-terminal hydrolase;Ubiquitin carboxyl-terminal hydrolase 7	USP7	0.96513	1.0329	1749;3065;3488;5856;7812;9803	True;True;True;True;True;True	1832;3202;3638;6127;8160;10351	12421;20968;20969;20970;23757;23758;23759;23760;23761;23762;41111;55029;68670;68671;68672	15	0.172848349135	1740
Q9UPN6	127	Protein SCAF8	SCAF8	1.021	1.2257	2552;2827;3640;4872;5224;13025;13262;13374;13563;13566	True;True;True;True;True;True;True;True;True;True	2660;2954;3800;5091;5469;13748;13997;14111;14317;14321	17695;17696;19485;19486;19487;19488;19489;24848;34089;36666;36667;90555;90556;90557;90558;90559;92262;92974;92975;92976;92977;92978;92979;92980;92981;92982;92983;92984;92985;92986;94168;94169;94170;94171;94172;94173;94174;94175;94176;94177;94178;94179;94199;94200;94201;94202;94203	47	0.00696591508299	87
P50991	128	T-complex protein 1 subunit delta	CCT4	0.80076	1.082	325;687;1318;1386;4156;13185	True;True;True;True;True;True	341;724;1383;1454;4342;13917	2298;4888;4889;9372;9373;9374;9375;9877;9878;9879;29195;91837;91838;91839	13	0.0392432761503	377
Q9UBQ5	129	Eukaryotic translation initiation factor 3 subunit K	EIF3K	0.96706	1.0068	806;2805;8489;14049;14459	True;True;True;True;True	847;2931;8863;14818;15242	5573;19388;19389;59224;59225;97721;97722;100458;100459;100460	10	0.646462202664	6302
P56537	130	Eukaryotic translation initiation factor 6	EIF6	0.65747		4932;9412	True;True	5157;9939	34505;65970;65971	3	0.285049407403	2442
Q9NR46	131	Endophilin-B2	SH3GLB2	1.1441	0.98955	1154;1247;1474;6380;6796;7581;9048;9545;10320;12101;12944;13813	True;True;True;True;True;True;True;True;True;True;True;True	1211;1307;1546;6673;7100;7911;9552;10080;10892;12779;13665;14577	8157;8158;8159;8838;8839;8840;10411;10412;10413;10414;10415;44572;44573;47700;47701;47702;47703;53329;53330;53331;53332;53333;53334;53335;53336;53337;53338;53339;53340;63271;63272;63273;66854;66855;66856;66857;71918;71919;71920;71921;84066;84067;84068;84069;84070;84071;84072;90064;90065;90066;90067;96198;96199	53	0.000298760873608	2
O95487	132	Protein transport protein Sec24B	SEC24B	1.125	1.03	239;621;1389;1745;1787;1980;2672;3003;4348;5402;6066;6349;7096;7758;7868;8207;8704;8883;9142;9143;9690;10860;11032;11637;11723;11914;12485;13498;13751;13900	True;True;True;True;True;True;True;True;True;False;True;False;True;False;True;True;True;True;True;True;True;True;True;True;True;True;True;True;True;True	252;657;1457;1458;1827;1873;2076;2789;3136;4540;5651;6346;6640;7412;8102;8218;8575;9146;9368;9653;9654;10230;11464;11647;12296;12388;12586;13185;14249;14510;14667	1667;1668;1669;1670;1671;1672;1673;1674;1675;1676;1677;1678;1679;1680;1681;1682;1683;1684;1685;1686;1687;1688;1689;1690;1691;1692;1693;1694;1695;1696;1697;1698;1699;1700;1701;1702;4463;4464;4465;4466;4467;4468;4469;4470;9906;9907;9908;9909;9910;9911;9912;9913;9914;9915;9916;9917;9918;9919;9920;9921;9922;9923;9924;9925;9926;9927;12373;12374;12375;12376;12377;12378;12379;12380;12381;12382;12383;123…	436	6.7882261272e-07	0
Q17RY0	133	Cytoplasmic polyadenylation element-binding protein 4	CPEB4	1.1122	0.86428	197;1194;2391;3331;3719;3873;4316;9029;10234;10485;11640;11944;12129;12257;12792;13068	True;True;True;True;True;True;True;True;True;True;True;True;True;True;True;True	207;1251;2496;3476;3882;4037;4506;9532;10799;11063;12299;12616;12809;12942;13508;13792	1430;1431;1432;1433;1434;1435;1436;8453;8454;8455;8456;8457;8458;8459;8460;8461;8462;8463;8464;8465;16541;16542;16543;16544;22712;22713;22714;22715;22716;22717;22718;22719;22720;22721;22722;25471;25472;25473;25474;26493;26494;30331;63078;63079;63080;63081;63082;63083;63084;71422;73042;73043;73044;81077;81078;83184;83185;83186;83187;83188;84235;84236;84237;84238;84239;84240;84241;85232;85233;85234…	76	2.23247978585e-05	0
Q75N03	134	E3 ubiquitin-protein ligase Hakai	CBLL1	0.51334	1.2292	898;1060;1765;6329	True;True;True;True	946;1113;1849;6620	6330;7497;7498;12507;44173;44174	5	0.224915884016	1808
Q16891	137	Mitochondrial inner membrane protein	IMMT	1.319		4158;12585	True;True	4344;13293	29211;87437;87438	3	0.592980098017	5009
Q5T653	138	39S ribosomal protein L2, mitochondrial	MRPL2	0.60999	1.0469	2424;10812;14031	True;True;True	2530;11412;14799	16837;16838;16839;75611;75612;75613;75614;75615;97629	9	0.213524354036	2041
P43307	140	Translocon-associated protein subunit alpha	SSR1	1.0794		3490;4660	True;True	3641;4874	23769;32719;32720	3	0.592980098017	5032
Q9GZV5	141	WW domain-containing transcription regulator protein 1	WWTR1	0.87627	1.6743	816;5654;6002;11166;14230	True;True;True;True;True	860;5914;6281;11793;15006	5632;39601;39602;42056;77796;77797;98843;98844;98845	8	0.0499499764547	396
Q9Y618	142	Nuclear receptor corepressor 2	NCOR2	0.97221	1.0746	4141;9062;11154;11185;11423;11424;14178	False;False;True;False;True;True;False	4327;9567;11781;11813;12066;12067;14954	29083;29084;29085;29086;63359;63360;63361;77735;77736;77737;77953;77954;79614;79615;79616;79617;79618;79619;79620;79621;79622;79623;79624;79625;79626;79627;79628;98588;98589;98590;98591	17	0.619153706689	6134
P53004	143	Biliverdin reductase A	BLVRA	0.91427		9325	True	9845	65283;65284	2	0.179712494879	0
P30876	144	DNA-directed RNA polymerase;DNA-directed RNA polymerase II subunit RPB2	POLR2B	0.76393	0.58494	485;1311;2632;3895;3937;4218;4466;4869;5925;6024;6289;6885;7518;7573;8226;8532;8567;9262;9683;9773;9834;9917;12525;12558;12719;14542	True;True;True;True;True;True;True;True;True;True;True;True;True;True;True;True;True;True;True;True;True;True;True;True;True;True	512;1375;2747;4059;4102;4406;4669;5088;6199;6303;6578;7194;7848;7903;8594;8918;8963;9775;10223;10318;10383;10469;13231;13265;13434;15329	3366;3367;3368;9310;9311;18345;26664;26665;26666;26975;26976;29652;29653;31549;31550;31551;31552;31553;34081;34082;34083;41515;41516;42216;42217;43907;43908;43909;48165;52854;52855;52856;52857;53271;53272;53273;53274;53275;53276;53277;53278;57589;57590;57591;57592;57593;57594;57595;57596;57597;59574;59575;59782;59783;59784;64844;64845;64846;67728;68381;68382;68906;68907;68908;68909;69425;69426;69…	85	0.0233558965966	320
P20839	145	Inosine-5-monophosphate dehydrogenase;Inosine-5-monophosphate dehydrogenase 1	IMPDH1	1.0985	0.87569	2223;3350;5319	False;True;True	2324;3497;5565	15517;22866;37242;37243;37244;37245	5	0.0796158014601	600
Q9BQ75	146	Protein CMSS1	CMSS1	1.0406	1.0841	828;5966;8777;9966;10989;13870	True;True;True;True;True;True	872;6243;9233;10521;11602;14636	5688;5689;5690;5691;41773;41774;61512;69723;69724;76677;76678;76679;76680;96641;96642;96643;96644;96645	18	0.231059229953	2355
C9J4I9	147		PXDN	0.82084	1.668	2557;5795;5979;9228;10552;14430	False;False;False;False;False;True	2665;6066;6258;9741;11133;15210	17711;17712;17713;17714;17715;17716;17717;17718;17719;17720;40684;40685;40686;40687;40688;40689;40690;40691;40692;40693;40694;40695;40696;40697;40698;40699;41890;41891;41892;41893;41894;41895;41896;41897;41898;41899;41900;41901;41902;41903;41904;41905;41906;41907;41908;41909;41910;41911;41912;41913;41914;41915;41916;41917;64482;64483;64484;64485;64486;64487;64488;64489;64490;64491;64492;64493;644…	15	0.000805276236967	0
P61513	148	60S ribosomal protein L37a	RPL37A	1.0736	0.97354	6344;12646	True;True	6635;13357	44272;44273;44274;44275;44276;44277;44278;44279;87894;87895;87896;87897;87898	13	0.382352089858	3848
P11177	149	Pyruvate dehydrogenase E1 component subunit beta, mitochondrial	PDHB	1.5699		1482;13043	True;True	1554;13767	10467;10468;90631	3	0.108809430041	0
P08865	150	40S ribosomal protein SA	RPSA;RPSAP58	0.75563	0.85726	596;1857;2498;2499;3170;3426;3683;3791;7716;11067;11068	True;True;True;True;True;True;True;True;True;True;True	632;1950;2604;2605;3313;3575;3843;3955;8049;11685;11686	4290;4291;4292;4293;4294;4295;4296;13178;13179;17347;17348;17349;17350;17351;17352;17353;17354;21558;21559;21560;21561;21562;21563;21564;23358;23359;23360;23361;23362;25232;25233;25234;25985;25986;25987;25988;25989;25990;54276;54277;54278;77159;77160;77161;77162;77163;77164	47	0.539370493262	5563
Q16629	151	Serine/arginine-rich splicing factor 7	SRSF7	0.93411	1.0011	381;3235;9330;9331;10660;12981;13978	True;True;True;True;True;True;True	400;3380;9850;9851;11247;13703;14746	2647;2648;2649;2650;22154;22155;65314;65315;65316;65317;65318;65319;65320;65321;65322;65323;65324;65325;65326;65327;65328;65329;65330;65331;65332;65333;65334;65335;65336;65337;65338;65339;65340;74463;74464;90268;90269;90270;90271;90272;90273;90274;90275;90276;97363;97364;97365;97366;97367;97368;97369	51	0.0107847508263	133
Q9NYK5	152	39S ribosomal protein L39, mitochondrial	MRPL39	0.69515	0.76873	357;1374;1761;3588;5393;6865;10493;11193;12807;14360	True;True;True;True;True;True;True;True;True;True	374;1442;1845;3744;5642;7173;11071;11822;13523;15138	2528;9795;9796;12495;12496;12497;12498;12499;24481;24482;24483;24484;37761;37762;37763;37764;48081;48082;73089;73090;73091;73092;78018;78019;88893;88894;88895;88896;99887;99888;99889;99890;99891	32	0.0697089598225	731
C9JGC1	153	Zinc finger protein neuro-d4	DPF1	0.68889	0.90806	1312;2629;7781;9388;10229	True;True;True;True;True	1376;2744;8127;9913;10794	9312;9313;9314;9315;9316;9317;9318;18328;18329;18330;18331;54786;54787;54788;54789;65805;65806;65807;65808;65809;65810;65811;65812;71398;71399;71400;71401;71402	27	0.501138185325	5077
P82930	155	28S ribosomal protein S34, mitochondrial	MRPS34	0.9029	0.89815	810;1294;1978;2520;4887;7301;7652;7865;8607;9067;13685	True;True;True;True;True;True;True;True;True;True;True	854;1358;2074;2627;5108;7626;7983;8215;9012;9572;14442	5606;5607;9176;9177;9178;9179;9180;9181;13944;13945;17498;17499;17500;17501;17502;17503;17504;17505;17506;34211;51242;51243;53836;53837;53838;53839;55330;55331;55332;55333;55334;55335;55336;55337;55338;60034;63462;63463;95073;95074;95075;95076;95077;95078;95079;95080	41	0.546798985198	5630
Q5K651	156	Sterile alpha motif domain-containing protein 9	SAMD9	1.0424	0.8963	3701;7636	True;True	3861;7967	25326;25327;25328;25329;25330;25331;53733	7	0.498962298604	4659
P0C2W1	158	F-box/SPRY domain-containing protein 1	FBXO45	0.81841	1.22	4817;13207	True;True	5034;13939	33700;33701;33702;33703;91947;91948	6	0.0747354983059	647
Q71UM5	159	40S ribosomal protein S27-like;40S ribosomal protein S27	RPS27L	1.2306	0.73116	1740;8388	True;False	1822;8759	12359;12360;12361;12362;12363;58572;58573	5	0.0431144467831	0
P52434	160	DNA-directed RNA polymerases I, II, and III subunit RPABC3	POLR2H	0.82067	0.67334	202;420;5306;7962;8078;8344	True;True;True;True;True;True	212;441;5552;8317;8439;8714	1456;1457;2885;2886;2887;37184;37185;37186;55982;55983;56596;56597;56598;58281;58282	15	0.7764250048	7627
C9JLW8	162	Protein FAM195B	FAM195B	0.96838	0.94405	3411;4357;11563;12136;13587	True;True;True;True;True	3560;4549;12218;12816;14342	23283;23284;23285;23286;30633;30634;30635;30636;80528;80529;80530;84277;84278;84279;84280;84281;84282;84283;84284;94325;94326;94327;94328	23	0.411530228099	4174
P83731	163	60S ribosomal protein L24	RPL24	0.99944	0.9907	592;10028;12971;13053	True;True;True;True	626;627;10584;13692;13777	4238;4239;4240;4241;4242;4243;4244;4245;4246;70229;70230;70231;70232;70233;70234;70235;90204;90205;90717;90718;90719;90720;90721;90722	23	0.975734716867	9645
Q9NR56	164	Muscleblind-like protein 1;Muscleblind-like protein 3	MBNL1;MBNL3	1.1171	0.78071	10678;12527;14226;14382	True;True;True;True	11268;13233;15002;15160	74597;74598;74599;87088;87089;98822;98823;98824;98825;98826;98827;98828;98829;98830;98831;98832;98833;99983;99984;99985	20	0.156003575966	1578
O75718	165	Cartilage-associated protein	CRTAP	1.4286	0.94809	522;7068	True;True	553;7382	3693;3694;3695;3696;49107;49108;49109;49110	8	0.326989349598	3100
C9JTN7	169		TIA1	1.0549	1.1369	47;2027;4834;6206;10322;12403;13546;13991	True;False;True;False;False;False;False;True	49;2124;5052;6493;10894;10895;13094;14299;14759	341;342;14327;14328;14329;14330;14331;14332;14333;33884;33885;33886;33887;43354;43355;71929;71930;71931;71932;71933;71934;71935;86324;86325;94072;94073;94074;94075;94076;94077;94078;97405;97406;97407;97408	9	0.313938093775	2932
O15145	171	Actin-related protein 2/3 complex subunit 3	ARPC3	0.87233	0.84216	2003;7335	True;True	2099;7660	14093;51399;51400;51401;51402	5	0.685830434452	6315
O60716	172	Catenin delta-1	CTNND1	0.95387	0.79179	19;753;1814;4193;4622;4818;5158;6111;6511;8598;10180;10898;11288;11643;11951	True;True;True;True;True;True;True;True;True;True;True;True;True;True;True	20;791;1902;4381;4836;5035;5400;6392;6808;9002;10744;11506;11924;12302;12623	164;165;166;5275;5276;5277;5278;5279;5280;5281;5282;5283;5284;5285;12862;12863;12864;12865;12866;12867;12868;12869;12870;29446;29447;29448;29449;32505;33704;33705;33706;33707;36246;36247;42772;42773;42774;42775;45615;45616;45617;45618;45619;45620;45621;60002;60003;60004;71109;71110;76162;76163;76164;78659;78660;78661;81095;83217;83218	57	0.00270575947876	33
P63272	255	Transcription elongation factor SPT4	SUPT4H1	0.85242		7900;13734	True;True	8251;14491	55626;55627;55628;95402	4	0.715000654688	6252
P62910	257	60S ribosomal protein L32	RPL32	1.1358	1.1087	117;3492;4543;5015	True;True;True;True	122;3643;4751;5243	947;23774;23775;23776;32077;32078;32079;32080;35055	9	0.952765021991	9137
Q13557	258	Calcium/calmodulin-dependent protein kinase type II subunit delta	CAMK2D	0.89655	1.1301	398;1731;2973;3672;3742;3793;5799;5959;7260;8270;11838;13779;14091	True;True;True;True;True;True;True;True;True;True;True;True;True	418;1813;3104;3832;3905;3957;6070;6234;7582;8638;12508;14540;14863	2778;2779;2780;2781;2782;2783;12267;12268;12269;12270;12271;12272;12273;12274;12275;12276;12277;12278;12279;12280;12281;12282;12283;12284;12285;12286;12287;12288;12289;12290;12291;12292;12293;20420;20421;20422;20423;20424;20425;25150;25151;25152;25153;25154;25155;25156;25157;25158;25159;25160;25161;25162;25609;25610;25611;25612;25613;25614;25615;25616;25617;25618;25619;25620;25995;25996;40715;407…	90	7.05610339974e-08	0
D6R9P3	259	Heterogeneous nuclear ribonucleoprotein A/B	HNRNPAB	0.93827	1.0226	1727;3126;3145;3954;4003;4004;4005;5378;5873;8643;8644;10510	True;True;True;True;True;True;True;True;True;True;True;True	1809;3265;3286;4119;4175;4176;4177;5626;6145;9054;9055;9056;11088	12237;12238;12239;12240;12241;12242;12243;12244;21284;21285;21286;21287;21288;21289;21290;21291;21292;21293;21294;21295;21423;21424;21425;21426;21427;21428;21429;21430;21431;21432;21433;21434;21435;21436;21437;27133;27134;27135;27136;27137;27138;27139;27140;27141;27142;27143;27144;27145;27146;27147;27148;27149;27999;28000;28001;28002;28003;28004;28005;28006;28007;28008;28009;28010;28011;28012;280…	134	3.45337787386e-07	0
P57088	260	Transmembrane protein 33	TMEM33	1.1435	1.1798	702;4627;8072	True;True;True	739;4841;8432	5001;5002;5003;5004;5005;32525;32526;56560;56561	9	0.76709686841	7295
P32969	261	60S ribosomal protein L9	RPL9	1.035	0.94197	1441;1495;3433;4781;11924	True;True;True;True;True	1512;1567;3582;4998;12596	10242;10511;10512;23394;23395;33479;33480;83062;83063	9	0.593954675327	5647
Q9P0M9	262	39S ribosomal protein L27, mitochondrial	MRPL27	0.66769	0.78011	8593;9441;12156;14028	True;True;True;True	8997;9970;12836;14796	59987;66189;66190;66191;66192;84385;84386;84387;84388;84389;84390;84391;84392;97619;97620;97621;97622	17	0.0840167525117	734
Q9BT78	263	COP9 signalosome complex subunit 4	COPS4	1.0473	0.62108	5218;8482;13228	True;True;True	5463;8856;13961	36640;59177;59178;92072;92073	5	0.0796158014601	638
P06730	264	Eukaryotic translation initiation factor 4E	EIF4E	0.94699	0.97675	2261;6043;12733;13986;14048	True;True;True;True;True	2363;6323;13448;14754;14817	15751;42322;42323;42324;88442;97387;97719;97720	7	0.176296374441	1561
Q9NX24	265	H/ACA ribonucleoprotein complex subunit 2	NHP2	0.98311	1.1736	9237;12751	True;True	9750;13466	64625;64626;88572;88573;88574	5	0.0431144467831	1
Q9NYF3	267	Protein FAM53C	FAM53C	0.88157		8719	True	9162	61059;61060;61061	3	0.285049407403	2415
D6REL5	268		FAM175A	11.807		1431	True	1502	10198;10199;10200;10201	2	0.179712494879	2
O94979	270	Protein transport protein Sec31A	SEC31A	1.1568	0.68309	945;955;1162;1250;1949;2913;3119;3202;3870;4585;5233;5482;5587;5949;6168;6337;6513;6971;7382;7394;7921;8170;8408;8506;8818;8866;9319;9529;9559;10376;10583;10712;12197;12610;12889;13505;13886;14373	True;True;True;True;True;True;True;True;True;True;True;True;True;True;True;True;True;True;True;True;True;True;True;True;True;True;True;True;True;True;True;True;True;True;True;True;True;True	993;1003;1219;1310;1311;2044;3042;3258;3346;4034;4798;4799;5478;5733;5842;6223;6224;6450;6451;6628;6810;7283;7711;7712;7724;8274;8537;8781;8881;8882;9293;9348;9839;10063;10094;10950;11164;11311;12877;13319;13608;14256;14653;15151	6604;6605;6606;6607;6608;6609;6610;6611;6612;6613;6614;6615;6616;6617;6618;6682;6683;6684;6685;6686;6687;6688;6689;6690;6691;6692;6693;6694;6695;6696;6697;8209;8210;8211;8212;8213;8214;8215;8216;8217;8218;8219;8220;8221;8222;8223;8224;8225;8226;8227;8228;8860;8861;8862;8863;8864;8865;8866;8867;8868;8869;8870;8871;8872;8873;8874;8875;13777;13778;13779;13780;20094;20095;20096;20097;20098;20099;2010…	451	2.46972160155e-53	0
P31040	271	Succinate dehydrogenase [ubiquinone] flavoprotein subunit, mitochondrial	SDHA	1.1469	0.96787	2851;3892;5238;6494;7133;9465;11458;12182;13591;13699;13798;14027	True;True;True;True;True;True;True;True;True;True;True;True	2979;4056;5483;6790;7451;9994;12104;12862;14346;14456;14561;14795	19626;19627;26650;26651;26652;36723;36724;36725;36726;45493;45494;50257;50258;50259;50260;50261;50262;50263;50264;50265;50266;66276;66277;79796;79797;84591;84592;84593;94346;94347;94348;94349;95147;95148;96126;96127;96128;96129;96130;97614;97615;97616;97617;97618	42	0.0160851042105	171
Q9H2U2	275	Inorganic pyrophosphatase 2, mitochondrial	PPA2	1.241		7305;11411	True;True	7630;12054	51260;51261;51262;51263;79487	5	0.500184257071	4376
O00193	276	Small acidic protein	C11orf58;SMAP	1.025	0.96971	5734;8345	True;True	6002;8715	40224;40225;58283;58284	4	0.465208818452	3804
P24863	277	Cyclin-C	CCNC	1.2794	0.89755	3666;7299;7972;12943	True;True;True;True	3826;7624;8327;13664	25115;25116;25117;25118;25119;51229;51230;51231;51232;51233;51234;51235;51236;56020;56021;56022;56023;56024;56025;90058;90059;90060;90061;90062;90063	24	5.61168114524e-05	0
Q15369	278	Transcription elongation factor B polypeptide 1	TCEB1	1.0141	0.89995	2486;7377	True;True	2592;7705	17299;17300;17301;51752;51753;51754;51755;51756	7	0.735316690637	6910
P62888	280	60S ribosomal protein L30	RPL30	0.89149	1.0638	6577;6581;8347;10964;11299	True;True;True;True;True	6875;6879;8717;11576;11935	46112;46113;46114;46115;46116;46117;46118;46119;46120;46165;46166;46167;58289;76557;76558;76559;76560;78714;78715;78716	20	0.0478575113962	470
O43513	281	Mediator of RNA polymerase II transcription subunit 7	MED7	1.2909	0.94974	3164;6436;7284;7522;7797;13477	True;True;True;True;True;True	3307;6730;7608;7852;8145;14225	21540;21541;21542;21543;45136;45137;51159;51160;51161;51162;52876;52877;52878;52879;52880;52881;54886;54887;93682;93683;93684	19	0.000967334472442	3
Q9NUL3	282	Double-stranded RNA-binding protein Staufen homolog 2	STAU2	1.0183	0.93846	137;448;742;1087;2585;4181;4799;6444;6471;6784;7887;8937;9630;13123;13229;13752	True;True;True;True;True;True;True;True;True;False;True;True;True;True;True;True	143;470;471;780;1141;2694;4369;5016;6738;6766;7086;8237;9436;10168;13851;13962;14511	1042;1043;1044;1045;1046;1047;1048;3069;3070;3071;3072;3073;3074;5233;5234;5235;5236;5237;7588;7589;17854;17855;17856;17857;29392;29393;29394;29395;29396;29397;29398;29399;29400;33577;33578;33579;45178;45179;45180;45181;45182;45183;45327;45328;45329;45330;47511;47512;47513;47514;47515;47516;55555;62542;62543;62544;62545;67362;67363;91116;91117;91118;92074;92075;92076;92077;95513;95514	61	0.607551419102	6179
P11413	283	Glucose-6-phosphate 1-dehydrogenase	G6PD	1.4361	0.6848	4116;5355;6122;7420	True;True;True;True	4300;5603;6403;7750	28884;37539;37540;42826;52085;52086	6	0.0277078493581	1
Q13671	284	Ras and Rab interactor 1	RIN1	0.70872	1.4134	958;1622;5106	True;True;True	1006;1699;5340	6703;11319;11320;11321;11322;11323;11324;35752	8	0.160400810755	1467
O95819	285	Mitogen-activated protein kinase kinase kinase kinase 4;Misshapen-like kinase 1;TRAF2 and NCK-interacting protein kinase	MAP4K4;MINK1;TNIK	0.93171	1.0671	670;5570;8308;10669	True;True;True;True	707;5825;8676;11257	4807;4808;4809;39089;58102;74512;74513;74514;74515	9	0.26039294361	2567
P55265	286	Double-stranded RNA-specific adenosine deaminase	ADAR	1.1171	0.95288	569;821;1550;1628;1822;3497;7426;8314;8658;9987;11917;12000;12371;12410;13345;14077;14402	True;True;True;True;True;True;True;True;True;True;True;True;True;True;True;True;True	603;865;1624;1705;1911;3648;7756;8684;9074;10542;12589;12674;13061;13104;14082;14848;15181	4102;4103;4104;4105;4106;5648;5649;5650;5651;10884;10885;11340;11341;11342;12915;12916;23848;23849;52144;52145;58150;60353;60354;60355;69910;69911;69912;69913;69914;83045;83046;83047;83048;83476;83477;83478;83479;83480;86009;86010;86011;86012;86013;86362;92828;92829;97933;97934;97935;100067;100068;100069	50	0.0317243214409	381
P62873	288	Guanine nucleotide-binding protein G(I)/G(S)/G(T) subunit beta-2;Guanine nucleotide-binding protein G(I)/G(S)/G(T) subunit beta-1;Guanine nucleotide-binding protein subunit beta-4	GNB2;GNB1;GNB4	0.98565	0.66204	479;6103;7344;7709;13156	True;True;True;True;True	505;6383;7669;8042;13887	3290;3291;3292;42693;42694;42695;42696;51453;51454;54251;54252;91362;91363;91364;91365	14	0.0961970364628	940
Q9NYB9	289	Abl interactor 2	ABI2	1.0046		6510	True	6807	45612;45613;45614	3	0.285049407403	2448
P50914	291	60S ribosomal protein L14	RPL14	0.98699	1.1921	8302;12867	True;True	8670;13583	58049;58050;58051;58052;58053;58054;89496;89497;89498;89499;89500;89501;89502;89503;89504	15	0.0691439738975	668
Q7Z5Q1	292	Cytoplasmic polyadenylation element-binding protein 2;Cytoplasmic polyadenylation element-binding protein 3	CPEB2;CPEB3	0.96962		1194;2391;3334;11940;12257;12792;13068	False;False;True;True;False;False;False	1251;2496;3479;12612;12942;13508;13792	8453;8454;8455;8456;8457;8458;8459;8460;8461;8462;8463;8464;8465;16541;16542;16543;16544;22727;22728;22729;22730;83171;83172;83173;85232;85233;85234;88806;88807;88808;88809;88810;88811;88812;88813;90794	5	0.500184257071	4331
Q9Y520	293	Protein PRRC2C	PRRC2C	1.0726	0.85887	60;257;346;1108;1293;1399;1577;1794;1910;2249;2360;2369;2583;2849;2856;2983;4298;4400;4490;4500;4700;4933;5886;6172;6375;7447;7498;7775;7829;7847;7908;8576;8774;8803;8815;8892;8945;9587;9599;9609;10243;10251;10448;10469;10532;10632;10813;10939;11056;11214;11634;11741;11834;12696;12829;13242;14160	True;True;True;True;True;True;True;True;True;True;True;True;True;True;True;True;True;True;True;True;True;False;True;True;True;True;True;True;True;True;True;True;True;True;False;True;True;True;True;True;True;True;True;True;True;False;True;True;True;True;True;True;True;True;True;True;True	64;270;363;1163;1357;1468;1652;1880;2005;2351;2465;2474;2692;2977;2984;3115;4488;4600;4694;4705;4915;5158;6158;6455;6668;7777;7828;8120;8178;8196;8259;8975;9230;9273;9274;9290;9377;9445;10123;10136;10147;10808;10817;11024;11047;11110;11216;11413;11550;11673;11846;12292;12293;12407;12503;13410;13545;13976;14936	432;433;434;435;436;437;438;439;1863;1864;1865;1866;1867;1868;2412;2413;2414;2415;2416;2417;2418;2419;2420;2421;7738;7739;7740;7741;7742;9172;9173;9174;9175;10002;10003;10004;10005;10006;10007;10008;10009;10010;10011;10012;10013;10014;11049;11050;11051;11052;11053;11054;11055;11056;12734;12735;12736;12737;12738;13469;13470;13471;13472;13473;13474;13475;13476;15690;15691;15692;15693;15694;15695;15…	298	3.18609794941e-23	0
Q96PV6	294	Leukocyte receptor cluster member 8	LENG8	0.97796	0.75872	5703;7943;9399;10659;11777;12096	True;True;True;True;True;True	5965;8298;9925;11246;12444;12774	39965;39966;55901;55902;55903;55904;55905;65898;65899;74457;74458;74459;74460;74461;74462;82111;84045	16	0.0386070518424	382
Q16637	295	Survival motor neuron protein	SMN1;SMN2	1.2218	1.1507	4673;7220;9438;10865	True;True;True;True	4887;7541;9966;11470	32797;32798;50789;50790;66159;66160;75896;75897;75898;75899	10	0.798859349996	7699
O95340	296	Bifunctional 3-phosphoadenosine 5-phosphosulfate synthase 2;Sulfate adenylyltransferase;Adenylyl-sulfate kinase	PAPSS2	1.0305	1.3563	3999;5053;13412	True;True;True	4171;5282;14151	27980;27981;27982;35353;35354;35355;93194	7	0.398024719507	3807
Q5TAT6	297	Collagen alpha-1(XIII) chain	COL13A1	1.8956		4445	True	4648	31359;31360;31361	3	0.285049407403	2560
Q8WWY3	298	U4/U6 small nuclear ribonucleoprotein Prp31	PRPF31	1.0598	0.98559	1036;5710;7207;10490;13233	True;True;True;True;True	1086;5972;7527;11068;13967	7257;7258;7259;39997;39998;39999;50740;50741;73067;92089;92090;92091;92092	13	0.196050963481	1954
Q9NWU5	299	39S ribosomal protein L22, mitochondrial	MRPL22	0.73133	0.75819	1588;3081;4393;4394;6087;8322;11478	True;True;True;True;True;True;True	1664;3218;3219;4591;4592;6367;8692;12125	11130;11131;21055;21056;21057;30984;30985;30986;30987;30988;42599;58184;58185;79917;79918;79919	16	0.325870024297	3353
Q86UW9	300	Probable E3 ubiquitin-protein ligase DTX2	DTX2	0.89272	1.0159	4416;4979;8174	True;True;True	4617;5207;8541	31128;31129;31130;34804;57295;57296;57297	7	0.398024719507	3837
Q9ULA0	301	Aspartyl aminopeptidase	DNPEP	1.7235	0.56184	3946;4690;4889;5777;7013;7014;7640;7641;8922;9144;11043;11653;13265;13286;14071;14158	True;True;True;True;True;True;True;True;True;True;True;True;True;True;True;True	4111;4905;5110;6046;7327;7328;7971;7972;9417;9655;11659;12312;14000;14022;14842;14934	27079;32904;32905;32906;34223;34224;40493;40494;40495;40496;40497;40498;40499;40500;48856;48857;48858;48859;48860;48861;48862;48863;48864;48865;48866;48867;48868;48869;53753;53754;53755;53756;53757;53758;53759;53760;53761;53762;53763;62404;62405;62406;62407;63895;63896;77020;77021;81155;92281;92282;92283;92421;92422;92423;97884;97885;98466;98467;98468;98469;98470;98471;98472	61	9.01669693352e-11	0
P62847	302	40S ribosomal protein S24	RPS24	0.98124	0.92547	6554;8793;10152;12612;12629	True;True;True;True;True	6852;9258;9259;10714;13321;13340	45888;45889;45890;45891;45892;45893;61629;61630;61631;61632;61633;70964;70965;70966;70967;70968;70969;70970;70971;87569;87570;87571;87572;87573;87759;87760;87761;87762;87763;87764;87765	31	0.141622389151	1528
P60953	303	Cell division control protein 42 homolog	CDC42	0.77418	0.69815	9484;12458	True;True	10017;13158	66451;86661;86662;86663;86664	5	0.892738400944	8166
P09001	304	39S ribosomal protein L3, mitochondrial	MRPL3	0.7788	0.85633	1147;6164;7213;8531;10134;10661;11125;13112	True;True;True;True;True;True;True;True	1204;6446;7534;8917;10693;11248;11747;13839	8112;8113;8114;8115;8116;43056;43057;50769;50770;59572;59573;70797;70798;74465;74466;74467;77546;77547;77548;91026;91027;91028;91029;91030;91031	25	0.121827699999	1221
O00469	305	Procollagen-lysine,2-oxoglutarate 5-dioxygenase 2	PLOD2	1.1285	0.93701	3926;10355;13860	True;True;True	4091;10929;14624	26906;26907;26908;26909;26910;72121;72122;96568;96569;96570;96571	11	0.182314432984	1794
P50395	306	Rab GDP dissociation inhibitor beta	GDI2	0.24582		13608	True	14363	94469;94470	2	0.179712494879	0
P68400	307	Casein kinase II subunit alpha 3;Casein kinase II subunit alpha	CSNK2A1;CSNK2A3	0.71605	1.0787	3703;4084;7320	True;True;True	3863;4266;7645	25333;25334;28648;51350;51351	5	0.0431144467831	0
Q16851	308	UTP--glucose-1-phosphate uridylyltransferase	UGP2	1.0077	1.0899	2403;4320;4702;5854;8324;9019;11019;12319;12638	True;True;True;True;True;True;True;True;True	2509;4510;4917;6125;8694;9522;11634;13006;13349	16629;30339;30340;32984;41106;41107;58189;58190;58191;63035;63036;76830;85684;85685;85686;87827	15	0.495520883057	4898
Q04637	309	Eukaryotic translation initiation factor 4 gamma 1	EIF4G1	0.88689	1.0409	2257;2393;3381;3505;3612;4741;10389;13018	True;True;True;True;True;True;True;True	2359;2498;3529;3657;3769;4956;10964;13741	15736;15737;15738;16552;23148;23149;23150;23151;23877;23878;23879;23880;23881;23882;23883;24640;33241;33242;33243;33244;72318;90526;90527	22	0.0575328568854	598
O75179	310	Ankyrin repeat domain-containing protein 17	ANKRD17	0.87382	1.1472	917;2414;3461;3771;3815;6943;7605;9393;9514;9846;9923;11763;12124;12192	True;True;True;True;True;True;True;True;True;True;True;True;True;True	965;2520;3611;3935;3979;7253;7935;9918;10048;10395;10476;12430;12804;12872	6438;16774;16775;23616;25797;26174;48435;48436;48437;48438;48439;48440;48441;48442;48443;48444;48445;48446;48447;48448;53524;53525;53526;53527;53528;53529;65845;65846;65847;66629;68998;68999;69000;69496;82044;82045;84209;84210;84211;84637;84638;84639	41	0.000307449749115	1
Q07866	311	Kinesin light chain 1;Kinesin light chain 2	KLC1;KLC2	1.3727	1.1147	1342;1590;9011;12563	True;True;True;True	1409;1666;9513;13270	9537;11133;11134;11135;11136;11137;62983;87296	8	0.0928919408837	826
Q13200	312	26S proteasome non-ATPase regulatory subunit 2	PSMD2	0.78002	1.0154	271;8773;14058	True;True;True	284;9229;14827	1932;1933;1934;61500;97778;97779	6	0.0463994618709	358
Q8WUP2	313	Filamin-binding LIM protein 1	FBLIM1	1.0203	0.7912	2626;9749;12452;12844	True;True;True;True	2741;10293;13152;13560	18297;18298;68249;86622;89162;89163	6	0.463071015015	4339
Q8NF64	315	Zinc finger MIZ domain-containing protein 2	ZMIZ2	1.0798	0.95006	1566;4118;7969;9759;10149;11887	False;True;True;True;False;False	1640;4302;8324;10304;10710;12559	10969;10970;10971;10972;10973;28888;56011;68305;68306;68307;68308;68309;68310;68311;68312;68313;68314;68315;70897;70898;70899;70900;70901;70902;70903;70904;82810;82811;82812;82813;82814;82815;82816;82817;82818;82819	13	0.151956185743	1465
P33240	316	Cleavage stimulation factor subunit 2	CSTF2	0.95671	0.79884	87;1606;4102;4303;6021;9282;9686;10276;11318;11869	False;True;False;False;True;False;True;False;True;False	91;1682;4286;4493;6300;9798;10226;10843;11954;12539	749;750;751;752;753;11204;11205;11206;11207;11208;28772;28773;28774;28775;28776;28777;28778;28779;28780;28781;28782;28783;30248;30249;30250;30251;30252;30253;30254;30255;30256;42192;42193;42194;42195;64999;65000;65001;65002;65003;65004;65005;65006;65007;67731;67732;71623;78820;82697;82698	12	0.875329249148	8515
P23588	317	Eukaryotic translation initiation factor 4B	EIF4B	1.1182	1.0276	3977;4317;12922	True;True;True	4149;4507;13643	27877;27878;30332;30333;89945	5	0.500184257071	4257
Q16576	320	Histone-binding protein RBBP7	RBBP7	0.78455		2115;7744;7819;12494;12647	True;False;False;False;False	2215;8086;8167;13199;13358	14863;14864;14865;54525;54526;54527;54528;55070;55071;86897;86898;86899;87899;87900;87901;87902	3	0.285049407403	2586
Q9Y4E8	321	Ubiquitin carboxyl-terminal hydrolase;Ubiquitin carboxyl-terminal hydrolase 15	USP15	0.84132	1.0238	154;2492;6388;7109;8480;8992;9880;11036	True;True;True;True;True;True;True;True	160;2598;6682;7426;8854;9492;10430;11651	1222;1223;17329;44655;44656;44657;44658;44659;49740;49741;59154;59155;59156;62813;69167;69168;76912;76913	17	0.0840167525117	771
Q9Y2R5	322	28S ribosomal protein S17, mitochondrial	MRPS17	0.89063	0.87248	4896;8353	True;True	5120;8723	34288;34289;34290;34291;34292;58310;58311;58312;58313;58314;58315	11	0.476906554968	4716
Q96AE4	323	Far upstream element-binding protein 1	FUBP1	0.96743	0.95221	1291;1292;2796;3209;4583;4696;5404;5410;5823;5833;6363;8909;10679;11900;13550	False;False;True;False;True;True;True;True;True;True;False;True;True;True;True	1355;1356;2922;3353;4796;4911;5653;5659;6094;6104;6655;9402;11269;12572;14303	9148;9149;9150;9151;9152;9153;9154;9155;9156;9157;9158;9159;9160;9161;9162;9163;9164;9165;9166;9167;9168;9169;9170;9171;19337;19338;19339;19340;19341;19342;19343;19344;19345;19346;19347;19348;19349;19350;19351;19352;19353;19354;21952;21953;21954;21955;21956;21957;21958;21959;21960;21961;21962;21963;21964;21965;21966;32335;32336;32337;32943;37828;37829;37830;37831;37832;37833;37912;37913;37914;379…	60	0.484331899149	5111
Q86SQ0	326	Pleckstrin homology-like domain family B member 2	PHLDB2	1.3641	0.71293	3993;6045;6861	True;True;True	4165;6325;7169	27949;27950;27951;42333;42334;42335;48044;48045	8	0.0117186855998	0
Q96CW1	327	AP-2 complex subunit mu	AP2M1	1.1223	0.77289	2969;7821;8703;10637;11218;11472;13990	True;True;True;True;True;True;True	3100;8169;9145;11221;11850;12119;14758	20404;55074;55075;60956;74213;74214;78187;79869;97404	8	0.0356919001168	229
E9PG70	328		TMPRSS15	0.85908	1.08	14070	True	14841	97875;97876;97877;97878;97879;97880;97881;97882;97883	9	0.213524354036	2046
E9PGF5	329	Tensin-1	TNS1	1.9658	0.42027	125;499;1145;1899;1982;2605;4319;5035;5125;7067;9748;11986;12454;12477;12500;13693;14545	True;True;True;True;True;True;True;True;True;True;True;True;True;True;True;True;True	131;528;1202;1994;2078;2720;4509;5264;5364;7381;10292;12660;13154;13177;13205;14450;15332	980;981;3482;3483;3484;3485;3486;8106;8107;8108;8109;8110;13398;13399;13979;18152;30336;30337;30338;35246;35988;35989;49098;49099;49100;49101;49102;49103;49104;49105;49106;68247;68248;83405;83406;83407;86640;86641;86642;86784;86785;86786;86787;86788;86926;86927;86928;86929;95126;95127;95128;95129;100920	52	9.46778828827e-08	0
Q99627	330	COP9 signalosome complex subunit 8	COPS8	1.1523	1.0443	4180;10858	True;True	4368;11462	29390;29391;75861;75862	4	0.715000654688	6360
O60762	331	Dolichol-phosphate mannosyltransferase	DPM1	1.1274	0.90823	2825;3808	True;True	2952;3972	19482;19483;26118;26119	4	0.0678891548618	0
O43813	332	LanC-like protein 1	LANCL1	1.3396	0.61989	376;2698;5256;5455;11268	True;True;True;True;True	395;2816;5502;5705;11904	2616;18742;18743;36874;38114;38115;38116;78529;78530	8	0.0117186855998	0
Q04323	334	UBX domain-containing protein 1	UBXN1	0.74831	0.95372	284;3886	True;True	298;4050	2039;2040;26631;26632;26633	5	0.685830434452	6262
P29692	336	Elongation factor 1-delta	EEF1D	0.90003	1.0059	3741;4789;5214;8374;11271	True;True;True;True;True	3904;5006;5459;8745;11907	25608;33514;33515;33516;33517;36617;36618;36619;36620;58489;58490;58491;58492;58493;78540;78541	16	0.2552905052	2613
Q96KG9	337	N-terminal kinase-like protein	SCYL1	0.75838	1.1683	1124;1500;2059;2647;3478;3858;5042;5441;6800;6801;7767;11449;13426	True;True;True;True;True;True;True;True;True;True;True;True;True	1181;1572;2158;2762;3628;4022;5271;5690;7104;7105;8112;12094;14165	7972;7973;10531;14527;18453;18454;18455;23711;23712;23713;26397;35289;35290;35291;35292;35293;35294;35295;38063;38064;47721;47722;54661;54662;79749;79750;79751;93318	27	0.00178865825865	6
Q5H9R7	338	Serine/threonine-protein phosphatase 6 regulatory subunit 3	PPP6R3	1.2041	0.97654	8327;9899;13405	True;True;True	8697;10449;14144	58195;58196;69313;93161;93162	4	0.144127034816	1215
Q99873	339	Protein arginine N-methyltransferase 1	PRMT1	0.96677	0.86523	846;1134;1677;2039;2159;2854;3048;4237;6873;9000;9416;10348;10636;12171;12172;12176;12951;14044	True;True;True;True;True;True;True;True;True;True;True;True;True;True;True;True;True;True	891;1191;1756;2136;2260;2982;3185;4425;7182;9501;9943;10922;11220;12851;12852;12856;13672;14813	5868;5869;5870;5871;5872;5873;5874;5875;5876;5877;8047;8048;8049;11812;11813;11814;11815;14391;14392;14393;14394;14395;14396;14397;15158;15159;15160;15161;15162;15163;15164;19645;19646;19647;20886;20887;20888;20889;20890;29773;29774;29775;29776;29777;29778;29779;48124;48125;62877;62878;65978;65979;72095;72096;72097;72098;72099;72100;74209;74210;74211;74212;84522;84523;84524;84525;84526;84527;8452…	93	0.0167189820424	259
Q5TAX3	340	Terminal uridylyltransferase 4	ZCCHC11	0.95785		11363;11370;13730	True;True;True	12001;12008;14487	79138;79170;95389;95390	4	0.465208818452	3848
Q92989	341	Polyribonucleotide 5-hydroxyl-kinase Clp1	CLP1	0.82674	0.97544	2022;6705;7595;12121	True;True;True;True	2118;7007;7925;12801	14251;47015;53453;53454;84188	4	0.273321678292	2572
E9PRG8	343		C11orf48	0.93091	0.92934	13866	True	14631	96600;96601;96602;96603;96604	5	0.498224853418	4485
P46776	344	60S ribosomal protein L27a	RPL27A	1.0029	0.9864	8438;12159;14305	True;True;True	8811;12839;15082	58944;58945;58946;58947;58948;58949;84405;84406;84407;84408;84409;84410;99455;99456;99457;99458	16	0.351978841671	3612
P17980	345	26S protease regulatory subunit 6A	PSMC3	0.79056	1.0468	805;1998;4753;6737;10031;10351;12897	True;True;True;True;True;True;True	846;2094;4969;7039;10587;10925;13617	5569;5570;5571;5572;14064;14065;33332;47206;47207;47208;47209;70249;72109;72110;72111;89784;89785;89786;89787	19	0.0242237246937	253
Q8WWI1	346	LIM domain only protein 7	LMO7	0.95536	0.97379	337;11455;14126	True;True;True	354;12101;14899	2369;2370;2371;2372;79786;98185;98186;98187	8	1.0	9466
O75964	347	ATP synthase subunit g, mitochondrial	ATP5L	1.2112	1.1887	6063;6816;12983	True;True;True	6343;7122;13705	42471;47811;47812;90285;90286	4	0.715000654688	6351
Q9H7C9	348	Mth938 domain-containing protein	AAMDC		1.1434	3155;4769	True;True	3297;4985	21489;33429;33430	3	0.108809430041	0
P21291	349	Cysteine and glycine-rich protein 1	CSRP1	1.5777	0.8198	3952;4837;4838;4886	True;True;True;True	4117;5055;5056;5107	27122;27123;27124;27125;33894;33895;33896;33897;33898;33899;33900;33901;33902;33903;34203;34204;34205;34206;34207;34208;34209;34210	17	0.000351532568507	0
Q8WUK0	352	Phosphatidylglycerophosphatase and protein-tyrosine phosphatase 1	PTPMT1	0.66222		131;13316	True;True	137;14052	1018;92653	2	0.179712494879	0
Q9H0Z9	354	RNA-binding protein 24;RNA-binding protein 38	RBM38;RBM24	0.88509	0.57372	5379	True	5627	37703;37704;37705;37706	4	0.273321678292	2454
Q9BSJ2	355	Gamma-tubulin complex component 2	TUBGCP2	0.95695	0.83955	9184;13357;14082	True;True;True	9696;14094;14853	64211;64212;64213;92891;97944	5	0.685830434452	6238
Q16401	356	26S proteasome non-ATPase regulatory subunit 5	PSMD5	0.88585		111	True	116	914;915;916	3	1.0	7624
Q9UI30	358	tRNA methyltransferase 112 homolog	TRMT112	1.0418	0.87339	4515;7694;13016	True;True;True	4721;8026;13739	31882;31883;31884;31885;54139;54140;54141;90520;90521;90522	10	0.0166048781037	105
Q96EK7	359	Constitutive coactivator of peroxisome proliferator-activated receptor gamma	FAM120B	0.91252	0.98059	519;1249;3100;3128;4372;4407;4807;5699;6301;6399;7330;9278;9918;9919;9920;10255;10366;11593;11826;12553;13446	True;True;True;True;True;True;True;True;True;True;True;True;True;True;True;True;True;True;True;True;True	550;1309;3238;3267;4565;4607;5024;5961;6591;6693;7655;9792;9793;10470;10471;10472;10821;10940;12250;12494;13260;14185	3664;3665;3666;3667;8848;8849;8850;8851;8852;8853;8854;8855;8856;8857;8858;8859;21145;21146;21297;21298;21299;21300;21301;21302;21303;30790;30791;30792;30793;30794;30795;31090;31091;31092;31093;31094;31095;33644;33645;33646;33647;39942;39943;39944;39945;39946;39947;39948;39949;39950;43994;43995;43996;43997;43998;43999;44000;44750;44751;44752;44753;44754;44755;44756;44757;44758;44759;44760;44761;4…	130	0.104568336694	1361
Q99623	360	Prohibitin-2	PHB2	1.2338	1.1487	1011;5411;7588;13386	True;True;True;True	1061;5660;7918;14123	7100;7101;37918;37919;53413;53414;53415;93033;93034	9	0.593630591443	5663
Q96FW1	362	Ubiquitin thioesterase OTUB1	OTUB1	0.7734	0.7943	342;3138;3277;5850;6994	True;True;True;True;True	359;3278;3422;6121;7306	2391;21374;21375;22402;22403;41084;48706;48707	7	0.236723570638	2305
O60684	363	Importin subunit alpha;Importin subunit alpha-7	KPNA6	0.98573	0.96383	974;2168;2864;4232;5304;6070;6211;8328;9295;9478;10620;12842	True;True;True;True;False;False;True;False;True;True;False;True	1022;2269;2992;4420;5550;6350;6498;8698;9814;10007;11202;13558	6784;6785;6786;6787;6788;15221;15222;15223;15224;15225;15226;15227;15228;15229;19785;19786;19787;19788;19789;19790;29756;29757;37172;37173;37174;37175;37176;37177;37178;37179;37180;37181;37182;42508;42509;42510;42511;42512;42513;42514;42515;42516;42517;42518;42519;42520;42521;42522;42523;42524;43380;43381;43382;43383;58197;58198;58199;58200;58201;58202;58203;58204;58205;58206;58207;58208;58209;58…	29	0.673278736316	6728
P19474	364	E3 ubiquitin-protein ligase TRIM21	TRIM21	0.98119	0.88324	1578;1696;3237;4125;5162;5457;6293;6789;6790;7141;8038;9050;10061;10117;11000;11087	True;True;True;True;True;True;True;True;True;True;True;True;True;True;True;True	1653;1654;1775;3382;4309;5404;5707;6583;7092;7093;7459;8398;9554;10617;10618;10675;11615;11705	11057;11058;11059;11060;11061;11062;11063;11064;11065;11066;11067;11068;11929;11930;11931;11932;11933;22163;22164;22165;22166;22167;22168;22169;22170;22171;22172;22173;22174;22175;22176;22177;22178;22179;22180;22181;28931;28932;36265;36266;36267;36268;36269;36270;38120;38121;38122;38123;38124;38125;43941;43942;47594;47595;47596;47597;47598;47599;47600;47601;47602;47603;47604;47605;47606;47607;476…	119	0.000167939960141	4
Q9NQX3	365	Gephyrin;Molybdopterin adenylyltransferase;Molybdopterin molybdenumtransferase	GPHN	1.0537	1.2711	355;1798;12348;13046	True;True;True;True	372;1884;13036;13770	2519;2520;2521;2522;12745;12746;85867;85868;85869;85870;90643;90644;90645	13	0.064030148433	552
P11586	368	C-1-tetrahydrofolate synthase, cytoplasmic;Methylenetetrahydrofolate dehydrogenase;Methenyltetrahydrofolate cyclohydrolase;Formyltetrahydrofolate synthetase	MTHFD1	0.87807	1.0713	112;1319;1429;2532;3616;3799;4763;6106;6286;6741;6876;8627;8692;12073;12076;12507;13363;14067;14615	True;True;True;True;True;True;True;True;True;True;True;True;True;True;True;True;True;True;True	117;1384;1500;2639;3773;3963;4979;6387;6575;7043;7185;9035;9130;12751;12754;13212;14100;14838;15402	917;918;919;920;921;9376;9377;10191;17606;24660;24661;24662;24663;26085;26086;26087;26088;26089;26090;33404;33405;33406;33407;33408;42737;42738;42739;42740;43878;43879;43880;43881;47215;47216;47217;47218;48129;48130;48131;48132;60131;60132;60133;60134;60135;60136;60137;60865;60866;83903;83904;83905;83906;83912;83913;83914;83915;86981;92917;92918;92919;92920;92921;97869;101496;101497;101498;101499…	69	5.44110452272e-06	0
Q9NQC7	369	Ubiquitin carboxyl-terminal hydrolase CYLD	CYLD	0.92641	1.5674	1759;3200;13144	True;True;True	1843;3344;13874	12484;21833;21834;21835;91265;91266	6	0.345447530469	3159
Q9ULV3	370	Cip1-interacting zinc finger protein	CIZ1	0.72747		379;9728;10379	True;True;True	398;10272;10953	2641;2642;68082;72234	4	0.0678891548618	0
Q99816	371	Tumor susceptibility gene 101 protein	TSG101	1.0886	0.91094	938;939;1062;1255;1557;1735;2710;3029;4740;6114;6186;6374;6911;6965;8605;10024;10527	True;True;True;True;True;True;True;True;True;True;True;True;True;True;True;True;True	986;987;1115;1316;1631;1817;2829;2830;3162;4955;6395;6470;6667;7221;7277;9010;10580;11105	6569;6570;6571;6572;6573;6574;6575;7501;7502;7503;8935;10917;10918;12301;12302;12303;12304;12305;18799;18800;18801;18802;18803;18804;18805;18806;18807;20766;20767;33235;33236;33237;33238;33239;33240;42795;42796;42797;42798;42799;42800;43214;44521;44522;44523;44524;44525;44526;44527;44528;44529;44530;44531;44532;44533;48290;48291;48292;48293;48294;48295;48556;60027;60028;60029;60030;60031;60032;70…	69	0.00145360966716	23
Q9HA64	372	Ketosamine-3-kinase	FN3KRP		0.89633	2214;8624	True;True	2315;9032	15489;60126	2	0.179712494879	0
Q92530	373	Proteasome inhibitor PI31 subunit	PSMF1	1.1269	0.79071	688;6071	True;True	725;6351	4890;42525;42526;42527;42528	5	0.224915884016	1882
Q12849	375	G-rich sequence factor 1	GRSF1	0.49843		4323;11722	True;True	4513;12387	30346;30347;81757;81758	4	0.273321678292	2554
O15550	376	Lysine-specific demethylase 6A;Histone demethylase UTY	KDM6A;UTY	1.333	0.97744	1157;6889;11290;12397	True;True;True;True	1214;7198;11926;13088	8179;8180;48183;48184;48185;48186;48187;48188;48189;48190;78664;86302;86303;86304;86305;86306	14	0.0961970364628	961
P46934	377	E3 ubiquitin-protein ligase;E3 ubiquitin-protein ligase NEDD4-like;E3 ubiquitin-protein ligase NEDD4	NEDD4L;NEDD4	0.6867	1.5293	7461;7648	True;True	7791;7979	52370;52371;53809;53810	4	0.0678891548618	0
Q96I51	378	Williams-Beuren syndrome chromosomal region 16 protein	WBSCR16	0.77181	0.92019	2161;4820;6953;13932	True;True;True;True	2262;5037;7263;14699	15173;15174;33710;48503;97079;97080	6	0.345447530469	3206
P61160	380	Actin-related protein 2	ACTR2	0.88112	0.83953	4804	True	5021	33606;33607;33608;33609	4	0.715000654688	6257
Q9UBL3	382	Set1/Ash2 histone methyltransferase complex subunit ASH2	ASH2L	1.1984	0.77178	1605;5161;7253;10338;11964;13355	True;True;True;True;True;True	1681;5403;7575;10912;12636;14092	11201;11202;11203;36264;50939;50940;50941;50942;72063;72064;83279;83280;83281;83282;92879;92880;92881	16	0.0150858242445	116
P60981	383	Destrin	DSTN	0.99037	1.14	2546;6220;8723;14146	True;True;False;True	2653;6507;9166;14920	17670;17671;43437;43438;43439;61075;61076;98358;98359;98360;98361	9	0.173070920805	1747
Q13950	384	Runt-related transcription factor 2	RUNX2	1.122	0.91138	4672;6857;8547;9944;12421	True;True;True;True;True	4886;7165;8939;10499;13119	32791;32792;32793;32794;32795;32796;48019;59672;59673;59674;59675;59676;69606;86405;86406;86407;86408;86409;86410;86411;86412;86413;86414	23	0.0386084004508	407
O60341	385	Lysine-specific histone demethylase 1A	KDM1A	0.93533	0.94712	7061;13071;13204	True;True;True	7375;13795;13936	49078;49079;90815;90816;91940;91941	6	0.600179487141	5624
Q8N5C8	386	TGF-beta-activated kinase 1 and MAP3K7-binding protein 3	TAB3		0.80586	1150;11744	True;True	1207;12410	8142;81915;81916	2	0.179712494879	0
P27708	387	CAD protein;Glutamine-dependent carbamoyl-phosphate synthase;Aspartate carbamoyltransferase;Dihydroorotase	CAD	0.99544	1.0702	46;96;520;599;696;812;1030;1125;1911;2243;2342;2346;2497;2516;2523;2738;3484;3909;3910;4188;4561;4683;5049;5483;6219;6476;6681;6731;6752;7112;7163;7254;7471;7509;7846;8129;8163;8476;8509;8522;8924;9140;9697;9764;9842;9892;10003;10007;10517;10565;10613;10714;10976;11016;11048;11196;11872;12343;12344;12468;12592;13049;13210;13328;13329;13330;13347;13403;13452;13499;13600;13951;14591	True;True;True;True;True;True;True;True;True;True;True;True;True;True;True;True;True;True;True;True;True;True;True;True;True;True;True;True;True;True;True;True;True;True;True;True;True;True;True;True;True;True;True;True;True;True;True;True;True;True;True;True;True;True;True;True;True;True;True;True;True;True;True;True;True;True;True;True;True;True;True;True;True	48;100;551;635;733;856;1080;1182;2006;2345;2447;2451;2603;2623;2630;2859;3634;4074;4075;4376;4771;4897;5278;5734;6506;6772;6982;7033;7054;7429;7481;7576;7801;7839;8195;8492;8529;8850;8886;8887;8905;8906;9419;9651;10237;10309;10391;10442;10558;10563;11095;11146;11195;11313;11588;11631;11665;11826;12542;12543;13031;13032;13168;13301;13773;13942;14065;14066;14067;14084;14142;14191;14250;14355;14718;…	333;334;335;336;337;338;339;340;793;794;795;796;797;798;799;800;801;802;803;804;805;806;807;808;809;810;811;3668;3669;3670;3671;3672;3673;3674;3675;3676;3677;3678;3679;3680;3681;4315;4316;4317;4318;4319;4320;4321;4930;4931;4932;4933;4934;4935;4936;4937;5612;5613;5614;5615;7204;7205;7206;7207;7208;7209;7210;7974;7975;7976;7977;7978;7979;7980;7981;7982;7983;7984;13477;13478;13479;13480;13481;13482;…	740	1.30548812227e-20	0
P06576	388	ATP synthase subunit beta;ATP synthase subunit beta, mitochondrial	ATP5B	0.35614	0.33885	495;2459;5419;8357;12249;12811;13848	True;True;True;True;True;True;True	524;2565;5668;8727;12934;13527;14612	3454;17062;37943;37944;37945;37946;58361;85193;88924;96464;96465	10	0.139413973322	1378
Q13838	389	ATP-dependent RNA helicase DDX39A;Spliceosome RNA helicase DDX39B	DDX39A;DDX39B;DDX39	1.2393	0.69734	1484;2617;4244;5690	True;True;True;True	1556;2732;4432;5952	10472;10473;10474;18231;29805;39903;39904;39905;39906	9	0.0506124322392	393
Q6P3W7	391	SCY1-like protein 2	SCYL2	1.8775	0.89854	7350	True	7675	51522;51523;51524;51525;51526	5	0.0421681970972	0
Q9NZN8	394	CCR4-NOT transcription complex subunit 2	CNOT2	0.9955	0.93291	2475;4183;13814	True;True;True	2581;4371;14578	17196;17197;17198;29406;29407;29408;96200	7	0.865772374993	8143
Q00325	396	Phosphate carrier protein, mitochondrial	SLC25A3	0.96001	0.89791	3308;4714;5858;13448	True;True;True;True	3453;4929;6129;14187	22570;22571;22572;33044;33045;33046;33047;41114;41115;41116;41117;93431;93432;93433	13	0.221330082994	2311
Q16527	397	Cysteine and glycine-rich protein 2	CSRP2	1.0214	1.4491	3978;4836;5495;11303	True;True;True;True	4150;5054;5746;11939	27879;27880;33892;33893;38410;38411;78744;78745	6	0.248863874938	2198
Q07020	398	60S ribosomal protein L18	RPL18	0.89556	1.0121	885;5682;12042;12438;12439	True;True;True;True;True	930;5943;12717;13138;13139	6082;6083;39861;39862;39863;39864;39865;39866;39867;39868;83669;83670;83671;83672;83673;83674;86536;86537;86538;86539;86540;86541;86542;86543	24	0.30365643757	3044
F8VXC8	399		SMARCC2	1.0682	0.94426	199;200;616;733;1608;1672;1813;2208;2322;2372;2440;2441;2467;2468;2469;2600;2631;3133;3134;4103;4104;4135;4136;4224;4234;4909;4967;5062;5144;6306;6668;7804;8728;9051;9170;9296;9322;9480;9771;9818;10228;10370;10430;10514;10796;10848;10900;10901;11258;11394;11407;12391;12392;12455;12515;13154;14033;14169;14341;14625	True;True;True;True;True;True;True;True;True;True;True;True;True;True;True;True;True;True;True;True;True;True;True;True;True;True;True;True;True;True;True;True;True;True;True;True;True;True;True;True;True;True;True;True;True;True;True;True;True;True;True;True;True;True;True;True;True;True;True;True	209;210;652;771;1684;1751;1901;2309;2426;2477;2546;2547;2573;2574;2575;2714;2715;2746;3272;3273;3274;4287;4288;4320;4321;4322;4412;4422;5133;5134;5192;5292;5385;6596;6967;8152;9171;9172;9555;9556;9681;9815;9816;9842;10010;10011;10012;10316;10366;10793;10944;11005;11092;11396;11451;11508;11509;11894;12036;12049;12050;13081;13082;13083;13155;13221;13885;14801;14802;14945;15118;15412	1440;1441;1442;1443;1444;1445;1446;1447;1448;1449;1450;1451;1452;4431;4432;5180;5181;5182;5183;5184;5185;5186;5187;5188;5189;5190;5191;5192;5193;5194;5195;5196;5197;5198;5199;5200;5201;5202;5203;5204;5205;5206;11212;11213;11214;11215;11216;11217;11218;11219;11220;11221;11222;11223;11224;11225;11226;11227;11228;11229;11230;11231;11232;11233;11234;11235;11236;11237;11238;11778;11779;11780;11781;117…	882	8.0432657075e-39	0
Q99590	400	Protein SCAF11	SCAF11	0.87852	1.4426	3699;5971;10994;11137;13750	True;True;True;True;True	3859;6248;11607;11760;14509	25323;41787;41788;41789;41790;41791;76699;77624;77625;95493	9	0.313938093775	3026
Q9UBQ0	401	Vacuolar protein sorting-associated protein 29	VPS29	0.85777		5421;12309	True;True	5670;12995	37948;85561	2	0.179712494879	0
P36873	402	Serine/threonine-protein phosphatase;Serine/threonine-protein phosphatase PP1-gamma catalytic subunit	PPP1CC	1.0724		187;512;2528;5576;7060;7777;9512;14475	True;False;False;False;False;True;True;False	194;542;2635;5831;7374;8122;10046;15260	1378;3559;3560;3561;3562;3563;3564;3565;3566;3567;3568;3569;3570;3571;3572;3573;3574;3575;3576;3577;3578;3579;3580;17561;17562;17563;17564;17565;17566;17567;17568;17569;17570;17571;17572;17573;17574;17575;17576;17577;39115;39116;39117;39118;39119;39120;39121;39122;39123;39124;39125;39126;49075;49076;49077;54769;66626;66627;100524;100525;100526;100527;100528;100529;100530;100531;100532	3	0.592980098017	4909
F8VZX2	403		PCBP2		1.1211	328;330;2974;3072;4778;5199;5553;5743;6960;7289;9758;10388	False;False;False;False;False;False;False;False;False;False;True;False	344;346;347;3105;3106;3209;4995;5444;5806;6011;7271;7272;7613;7614;10303;10963	2310;2311;2312;2313;2314;2321;2322;2323;2324;2325;2326;2327;2328;2329;2330;2331;20426;20427;20428;20429;20430;20431;20432;20433;20434;20435;20436;20437;20438;20439;20440;20441;20442;21029;21030;21031;21032;21033;21034;21035;33469;33470;33471;33472;33473;36557;36558;36559;36560;36561;36562;36563;38981;38982;38983;38984;38985;38986;38987;40286;40287;40288;40289;48531;48532;48533;48534;48535;51178;5…	3	0.108809430041	2
Q12815	404	Tastin	TROAP		2.1037	5415	True	5664	37934;37935;37936	3	0.285049407403	2531
Q8NEY8	405	Periphilin-1	PPHLN1	1.2709	1.4939	11211;11974;12611	True;True;True	11843;12647;13320	78143;83336;83337;83338;83339;83340;83341;83342;83343;83344;83345;83346;83347;87567;87568	13	0.972116820548	9471
P27635	406	60S ribosomal protein L10;60S ribosomal protein L10-like	RPL10;RPL10L	0.97816	0.90331	2505;3516;3778;13165	True;True;True;True	2611;3670;3942;13896;13897	17409;17410;17411;17412;17413;17414;17415;17416;23979;23980;23981;23982;23983;23984;23985;25868;25869;25870;25871;25872;25873;25874;25875;25876;25877;25878;25879;25880;25881;25882;91485;91486;91487;91488;91489;91490;91491;91492;91493;91494;91495;91496;91497;91498;91499;91500;91501;91502;91503	48	0.136962248796	1522
P02751	407	Fibronectin;Anastellin;Ugl-Y1;Ugl-Y2;Ugl-Y3	FN1	1.0573	0.33012	1707;1768;2247;2364;2549;3430;3685;4241;4301;5226;6116;7251;8288;9241;9597;10665;11721;11771;11831;11983;12745;12926;13021;13565;13795;13840;13913;14059	True;True;True;True;True;True;True;True;True;True;True;True;True;True;True;True;True;True;True;True;True;True;True;True;True;True;True;True	1787;1852;2349;2469;2657;3579;3845;4429;4491;5471;6397;7573;8656;9754;10134;11252;12386;12438;12499;12657;13460;13647;13744;14320;14558;14604;14680;14828	12095;12512;15679;15680;15681;15682;15683;16404;17679;23377;23378;23379;23380;25237;25238;25239;29793;29794;29795;30240;30241;30242;30243;36670;36671;42804;42805;42806;42807;50935;50936;50937;57978;64659;64660;67192;67193;74490;81753;81754;81755;81756;82087;82088;82089;82459;83385;83386;88507;88508;88509;88510;88511;89974;89975;89976;89977;90536;94192;94193;94194;94195;94196;94197;94198;96108;961…	71	5.08261307453e-09	0
Q9BYJ9	408	YTH domain family protein 1	YTHDF1	0.87318	1.1907	882;2024;2384;3242;4225;5022;5122;5397;6999;8940;10727;11586;11973	True;True;True;True;True;True;True;True;True;True;True;True;True	927;2121;2489;3387;4413;5251;5361;5646;7312;9439;11326;12243;12646	6068;6069;6070;6071;6072;14296;14297;14298;16497;16498;16499;16500;16501;16502;22201;22202;22203;22204;29676;29677;29678;29679;29680;29681;29682;29683;35140;35972;35973;35974;35975;35976;35977;35978;35979;35980;35981;37776;37777;48728;48729;48730;48731;48732;62561;62562;62563;62564;75032;75033;75034;80669;80670;80671;80672;80673;80674;83326;83327;83328;83329;83330;83331;83332;83333;83334;83335	65	6.80352843284e-05	1
Q9NX05	409	Constitutive coactivator of PPAR-gamma-like protein 2	FAM120C	1.221	1.0249	4315;8168;10607;11569;13055	True;True;True;True;True	4505;8535;11189;12224;13779	30327;30328;30329;30330;57207;73951;73952;80583;80584;80585;90745;90746;90747	13	0.552493336002	5412
P31483	410	Nucleolysin TIA-1 isoform p40	TIA1	0.96119	0.96694	47;2029;4834;10322;11604;12403;13546;13991	False;True;False;False;True;False;False;False	49;2126;5052;10894;10895;12261;13094;14299;14759	341;342;14338;14339;14340;33884;33885;33886;33887;71929;71930;71931;71932;71933;71934;71935;80834;80835;80836;80837;86324;86325;94072;94073;94074;94075;94076;94077;94078;97405;97406;97407;97408	7	0.612089880089	5883
Q9NZM1	411	Myoferlin	MYOF	1.0034	1.0457	863;1593;1908;2150;4516;5273;5620;5691;5761;5763;5948;6846;7337;7374;7991;9800;11278;11315;11351;13090;13234;14024	True;True;True;True;True;True;True;True;True;True;True;True;True;True;True;True;True;True;True;True;True;True	908;1669;2003;2251;4722;5519;5875;5953;6029;6031;6222;7154;7662;7702;8348;10348;11914;11951;11988;13815;13968;14792	5982;5983;5984;11149;11150;13435;13436;13437;13438;15144;31886;31887;31888;31889;31890;37008;37009;37010;39349;39350;39351;39907;40387;40389;40390;40391;40392;40393;41639;41640;41641;47974;47975;47976;51409;51410;51411;51412;51413;51711;56139;56140;56141;68662;68663;68664;78584;78585;78796;79055;79056;79057;90903;92093;92094;92095;92096;92097;97608;97609	59	0.30110217371	3221
Q9Y6M1	412	Insulin-like growth factor 2 mRNA-binding protein 2	IGF2BP2	1.2355	1.0922	1919;5201;5500;5581;5953;5983;6441;6711;7406;7860;8109;8469;8708;8902;10004;11138;12694;14489	True;True;True;True;True;True;True;True;True;True;True;True;True;True;True;True;True;True	2014;5446;5752;5836;6228;6262;6735;7013;7736;8210;8472;8843;9150;9391;10559;11761;13408;15276	13533;13534;13535;13536;13537;36565;36566;36567;36568;36569;36570;36571;36572;38426;38427;38428;38429;38430;38431;39135;39136;39137;39138;41667;41668;41669;41670;41938;41939;41940;41941;41942;41943;41944;41945;45168;45169;45170;45171;47038;47039;51953;51954;55311;55312;55313;56845;56846;56847;56848;56849;56850;56851;59099;59100;59101;60973;60974;60975;62277;62278;62279;62280;62281;62282;62283;622…	85	0.0449977187037	593
Q13627	413	Dual specificity tyrosine-phosphorylation-regulated kinase 1A	DYRK1A	0.99967	1.0539	364;406;5848;6125;6422;8183;12997	True;True;True;True;True;True;True	381;426;6119;6406;6716;8550;13719	2543;2810;41074;41075;41076;41077;41078;41079;41080;41081;42832;45052;45053;45054;45055;45056;45057;45058;57334;57335;57336;57337;57338;57339;90362;90363;90364;90365;90366;90367	29	0.523548910936	5228
Q15417	414	Calponin-3	CNN3	1.0508	0.96802	459;3816;3982;4396;4510;8254;8841;14174	True;True;True;True;True;True;True;True	483;484;3980;4154;4594;4716;8622;9319;14950	3149;3150;3151;3152;3153;3154;3155;3156;26175;27899;27900;27901;27902;27903;27904;27905;27906;30990;30991;30992;31843;31844;31845;31846;31847;31848;31849;31850;57757;57758;57759;61910;61911;98577;98578;98579;98580	35	0.123641970029	1327
P59998	417	Actin-related protein 2/3 complex subunit 4	ARPC4;ARPC4-TTLL3	0.51691	0.45217	291;2692;6006;13343	True;True;True;True	305;2809;6285;14080	2064;2065;2066;2067;18713;18714;18715;18716;42069;42070;92819;92820;92821	13	0.972125329732	9496
Q16630	418	Cleavage and polyadenylation specificity factor subunit 6	CPSF6	1.0455	0.99351	1253;3764;3927;4493;9942;12478	True;True;True;True;True;True	1314;3928;4092;4697;10496;13178	8901;8902;8903;8904;8905;8906;8907;8908;8909;8910;8911;8912;8913;25763;26911;26912;26913;26914;26915;26916;31708;31709;69577;69578;69579;69580;69581;86789;86790;86791;86792;86793;86794;86795;86796;86797	34	0.163509146998	1776
Q9UGN5	419	Poly [ADP-ribose] polymerase 2	PARP2		1.1026	5204;5836;8863;14633	True;True;True;True	5449;6107;9345;15420	36576;41007;62018;101644;101645	3	0.285049407403	2463
Q07157	420	Tight junction protein ZO-1	TJP1	0.74918	1.5638	579;878;1841;2189;2300;2316;2967;3531;4078;6032;7239;7820;11767;13524;14218;14514	True;True;True;True;True;True;True;True;True;True;True;True;True;True;True;True	613;923;1933;2290;2403;2419;3098;3685;4259;6311;7561;8168;12434;14276;14994;15301	4185;4186;6053;6054;13049;13050;13051;15341;15342;15343;15344;15345;16044;16125;16126;16127;20399;20400;24129;28605;28606;28607;42243;42244;50903;50904;50905;55072;55073;82076;82077;82078;93920;93921;93922;98801;98802;98803;100758;100759	38	1.35256366918e-07	0
Q6PJT7	421	Zinc finger CCCH domain-containing protein 14	ZC3H14	1.0155		586;3689;11675	True;True;True	620;3849;12335	4215;25265;25266;81306	3	0.592980098017	4991
Q13404	422	Ubiquitin-conjugating enzyme E2 variant 1;Ubiquitin-conjugating enzyme E2 variant 2	UBE2V1;TMEM189;UBE2V2	0.78845		14109;14474	True;True	14881;15259	98078;100523	2	0.179712494879	0
Q9GZT3	424	SRA stem-loop-interacting RNA-binding protein, mitochondrial	SLIRP	1.1505	1.1597	2489;4289;5803;10554;11205	True;True;True;True;True	2595;4478;6074;11135;11837	17309;17310;17311;17312;30112;40730;40731;73564;73565;73566;73567;78107;78108;78109	14	0.777564616857	7626
G3V325	425	Pentatricopeptide repeat-containing protein 1, mitochondrial	ATP5J2-PTCD1;PTCD1	0.9987	0.94714	719;1507;1999;2315;6438;6756;7151;7747;8317;11656;13622;14144	True;True;True;True;True;True;True;True;True;True;True;True	756;1579;2095;2418;6732;7058;7469;8089;8687;12316;14377;14918	5091;5092;5093;5094;5095;10568;10569;10570;14066;14067;14068;14069;14070;16124;45142;45143;47331;47332;47333;47334;47335;47336;50427;54531;54532;58165;58166;58167;58168;81210;81211;81212;94627;94628;94629;94630;94631;98354	38	0.867546169426	8682
Q86TS9	426	39S ribosomal protein L52, mitochondrial	MRPL52	0.60158	0.73022	13884	True	14651	96770;96771;96772;96773	4	0.465208818452	3782
O75586	427	Mediator of RNA polymerase II transcription subunit 6	MED6	1.2326	0.93477	2176;2352;3718;4864;6212;6223;8246;10266;10288;10561;11486;12868;13424	True;True;True;True;True;True;True;True;True;True;True;True;True	2277;2457;3881;5082;6499;6510;8614;10832;10855;11142;12135;13584;14163	15260;15261;15262;15263;15264;15265;15266;15267;16309;16310;25460;25461;25462;25463;25464;25465;25466;25467;25468;25469;25470;34038;34039;43384;43445;43446;43447;57714;71567;71677;71678;71679;71680;73600;73601;73602;73603;73604;73605;73606;79993;79994;89505;89506;89507;89508;89509;89510;89511;89512;89513;93279;93280	50	3.64528929491e-08	0
Q9GZR7	428	ATP-dependent RNA helicase DDX24	DDX24	0.61211	0.98521	754;1664;4122	True;True;True	792;1742;4306	5286;5287;11654;11655;28924	5	0.138010737569	1250
O15320	429	cTAGE family member 5	CTAGE5	1.6131	1.3146	369;1383;3141;3257;4453;5084;5368;5906;11047;12262;13153;13484	True;True;True;True;True;True;True;True;True;True;True;True	386;1451;3281;3402;4656;5315;5616;6180;11664;12947;13884;14233	2566;2567;2568;2569;9857;9858;21389;21390;22290;31425;35568;37602;37603;37604;41429;41430;77046;85257;91330;91331;93710;93711	19	0.00194200138307	6
G3XAA0	431		ARID1B	0.91455		17;701;948;1652;1819;2530;2623;2624;2791;3222;3553;3739;3887;3991;4636;4901;5013;5037;5327;5741;6160;6479;7348;7484;8123;8609;8821;8985;9627;9979;10215;10530;10531;10673;10748;10954;11160;11187;11386;11529;11612;11638;11698;11750;12051;13479;13632;13947;13948;14412;14520	False;False;False;False;False;False;False;False;False;False;False;False;False;False;False;False;False;False;False;False;False;False;False;False;False;True;False;False;False;False;False;False;False;False;False;False;False;False;False;False;False;False;False;False;False;False;False;False;False;False;False	18;738;996;1729;1907;2637;2738;2739;2917;3366;3707;3902;4051;4163;4850;5125;5241;5266;5573;6009;6442;6775;7673;7814;8486;9015;9016;9297;9485;10165;10534;10780;11108;11109;11262;11347;11566;11787;11815;12025;12026;12182;12269;12297;12360;12417;12726;14227;14387;14714;14715;15192;15307	148;149;150;151;152;153;154;155;4991;4992;4993;4994;4995;4996;4997;4998;4999;5000;6636;6637;6638;6639;6640;6641;6642;11497;11498;11499;11500;11501;11502;11503;12889;12890;12891;12892;12893;12894;12895;17586;17587;18256;18257;18258;18259;18260;18261;18262;18263;18264;18265;18266;18267;18268;18269;18270;18271;18272;18273;18274;18275;18276;18277;18278;18279;18280;18281;18282;18283;18284;18285;18286;…	3	0.285049407403	2565
P07942	432	Laminin subunit beta-1	LAMB1	0.92074	1.2179	802;2614;2638;5798;5905;9049;9129;13004;14215;14528	True;True;True;True;True;True;True;True;True;True	843;2729;2753;6069;6179;9553;9639;13726;14991;15315	5561;18207;18380;18381;40709;40710;40711;40712;40713;40714;41425;41426;41427;41428;63274;63275;63818;90418;90419;90420;90421;90422;90423;98797;100842	22	0.0458645772196	474
P42167	433	Lamina-associated polypeptide 2, isoforms beta/gamma;Thymopoietin;Thymopentin;Lamina-associated polypeptide 2, isoform alpha;Thymopoietin;Thymopentin	TMPO	0.81953	1.2678	2103;4873;10982;14293	True;True;True;True	2202;5092;11594;15070	14691;34090;34091;34092;76650;76651;99387;99388	7	0.309628902731	2910
Q96EB1	434	Elongator complex protein 4	ELP4		1.1199	13832	True	14596	96294;96295;96296	3	0.108809430041	1
Q15032	435	R3H domain-containing protein 1	R3HDM1	0.96798	1.0677	128;1081;1983;3523;5157;7007;7065;11176;11253;12773;13300;14533	True;True;True;True;True;True;True;True;True;True;True;True	134;1134;2079;3677;5399;7321;7379;11803;11888;13488;14036;15320	997;998;7561;7562;7563;7564;7565;7566;13980;13981;13982;13983;13984;13985;24052;36240;36241;36242;36243;36244;36245;48798;48799;48800;48801;48802;48803;48804;49088;49089;49090;49091;49092;49093;77864;77865;77866;78376;78377;78378;78379;88700;88701;88702;88703;88704;88705;88706;88707;88708;88709;88710;88711;88712;92509;92510;92511;92512;92513;92514;92515;100850;100851	63	0.000400983259331	3
O75534	436	Cold shock domain-containing protein E1	CSDE1	0.82221	1.1855	1136;2527;3855;3914;4703;5572;7553;7634;8239;9153;13076;13077;13800	True;True;True;True;True;True;True;True;True;True;True;True;True	1193;2634;4019;4079;4918;5827;7883;7964;8607;9664;13800;13801;14563	8056;8057;8058;8059;8060;8061;8062;17554;17555;17556;17557;17558;17559;17560;26385;26749;32985;32986;32987;32988;32989;32990;32991;32992;32993;39094;39095;53107;53108;53109;53110;53111;53709;53710;53711;57653;57654;57655;63930;90824;90825;90826;90827;90828;90829;90830;90831;90832;96135;96136;96137;96138;96139;96140;96141	53	4.61476618474e-07	0
G5E9Q6	437	Profilin	PFN2	1.3627	0.71176	784;1305;1930;2435;11610;14616	True;True;True;True;True;True	822;1369;2025;2541;12267;15403	5447;5448;5449;5450;9265;9266;9267;9268;13626;13627;13628;16880;80858;80859;80860;80861;101502;101503;101504;101505	20	0.00150728684139	5
P82650	438	28S ribosomal protein S22, mitochondrial	MRPS22	0.92785	0.8662	1718;1889;3836;4239;5240;5596;5687;5688;6338;6355;6537;7761;8717;8816;8882;12135;13570;13571;14223;14600	True;True;True;True;True;True;True;True;True;True;True;True;True;True;True;True;True;True;True;True	1800;1984;4000;4427;5485;5851;5949;5950;6629;6646;6835;8105;8106;9160;9291;9367;12815;14325;14326;14999;15387	12197;12198;12199;12200;13360;13361;26259;26260;26261;29786;29787;29788;36733;36734;36735;36736;39206;39207;39888;39889;39890;39891;39892;39893;39894;39895;44235;44236;44237;44238;44239;44240;44241;44385;44386;44387;45796;45797;45798;54605;54606;54607;54608;54609;54610;61054;61055;61056;61790;61791;62117;62118;84272;84273;84274;84275;84276;94235;94236;94237;94238;94239;94240;98816;98817;101426;10…	70	0.0353902984738	451
P31943	440	Heterogeneous nuclear ribonucleoprotein H;Heterogeneous nuclear ribonucleoprotein H, N-terminally processed	HNRNPH1	0.80545	1.0855	1112;1758;2336;2471;3835;4333;4853;5110;5843;6431;8749;8750;8784;9654;9733;10500;11483;11484;11791;12243;13164;13785;14237;14319;14598	True;True;True;True;True;True;True;True;True;True;True;True;True;True;True;True;True;True;True;True;True;True;True;True;True	1168;1841;1842;2440;2577;3999;4524;5071;5346;5347;6114;6725;9198;9199;9200;9201;9202;9241;9242;9243;10193;10277;11078;12131;12132;12133;12458;12928;13895;14546;14547;15013;15096;15385	7813;7814;7815;7816;7817;7818;7819;7820;7821;7822;7823;7824;7825;7826;7827;7828;7829;7830;7831;7832;7833;7834;7835;7836;7837;7838;7839;7840;7841;7842;7843;7844;7845;7846;7847;7848;7849;7850;7851;12459;12460;12461;12462;12463;12464;12465;12466;12467;12468;12469;12470;12471;12472;12473;12474;12475;12476;12477;12478;12479;12480;12481;12482;12483;16210;16211;16212;16213;16214;16215;16216;16217;16218;…	892	9.26019359512e-90	0
Q5JRA6	441	Melanoma inhibitory activity protein 3	MIA3	1.2018	1.1635	2895;3345;10953;11999	True;True;True;True	3024;3492;11565;12673	20002;20003;22842;76479;76480;76481;83474;83475	7	0.176296374441	1574
H0Y3K4	442		RBM33	1.1486	0.83155	88;2311;2723;3571;4064;4705;7904;8108;8788;9130;9146;9354;10692;11212;12117;12576;12699;12841;13257;13381	False;False;False;False;False;False;False;True;False;False;False;False;False;False;False;False;False;False;False;False	92;2414;2843;2844;3727;4243;4920;8255;8471;9250;9640;9657;9878;11286;11287;11288;11844;12797;13283;13413;13557;13991;13992;14118	754;755;756;757;758;759;760;761;762;763;16116;16117;16118;16119;16120;18860;18861;18862;18863;18864;18865;18866;18867;18868;18869;18870;24368;28504;28505;28506;28507;28508;32996;32997;32998;32999;33000;33001;33002;55651;55652;55653;55654;55655;55656;55657;55658;56838;56839;56840;56841;56842;56843;56844;61593;61594;63819;63820;63821;63822;63823;63824;63825;63826;63827;63828;63899;63900;63901;63902…	7	0.0629790512145	482
H0Y412	443		PRRC2B	1.1665	1.124	66;550;1260;2462;2501;2872;2953;2954;6169;6555;7938;7961;10470;11023;11057;11724;11726;14217	False;False;True;False;False;False;False;False;True;False;False;False;False;False;False;False;False;False	70;582;583;1323;2568;2607;3000;3083;3084;6452;6853;8293;8316;11048;11638;11674;12389;12391;14993	461;462;463;464;3954;3955;3956;3957;3958;3959;3960;3961;3962;3963;3964;8990;8991;8992;8993;8994;8995;17067;17068;17363;17364;17365;17366;17367;17368;17369;17370;17371;17372;19807;19808;19809;19810;19811;20340;20341;20342;20343;20344;20345;20346;43073;43074;43075;45894;55880;55881;55882;55883;55884;55885;55886;55887;55888;55889;55978;55979;55980;55981;72937;76841;76842;76843;76844;76845;76846;7684…	9	0.76709686841	7339
H0Y494	444		SIK3	1.1312		5;3614;10087	True;True;True	6;3771;10644	25;24645;70528	3	1.0	7493
P12268	445	Inosine-5-monophosphate dehydrogenase 2	IMPDH2	0.83758	1.169	629;813;1679;2223;2285;3351;4231;4379;6659;7859;8339;9205;9716;10461;10487;12586;12832;13674;14216;14233	True;True;True;True;True;True;True;True;True;True;True;True;True;True;True;True;True;True;True;True	665;857;1758;2324;2388;3498;4419;4575;6958;8209;8709;9717;10259;11038;11065;13294;13548;14431;14992;15009	4525;4526;4527;4528;4529;4530;4531;4532;4533;4534;4535;5616;5617;5618;5619;11819;11820;11821;11822;11823;11824;11825;11826;11827;11828;11829;15517;15912;15913;15914;15915;22867;22868;22869;22870;22871;22872;29746;29747;29748;29749;29750;29751;29752;29753;29754;29755;30926;46683;46684;46685;46686;46687;46688;46689;46690;46691;46692;46693;46694;46695;55299;55300;55301;55302;55303;55304;55305;55306;…	138	4.62037095871e-17	0
Q53H96	446	Pyrroline-5-carboxylate reductase 3	PYCRL	0.73607	1.0981	5166;8512;8672;8757;10780;12937;13095	True;True;True;True;True;True;True	5408;8891;8892;9096;9210;11380;13658;13822	36294;36295;59432;59433;59434;60587;60588;60589;61410;61411;61412;61413;61414;75483;75484;90029;90030;90031;90032;90944	18	0.00841877359581	54
O95985	447	DNA topoisomerase;DNA topoisomerase 3-beta-1	TOP3B		0.66067	5230;8498;11340	True;False;True	5475;8873;11977	36684;59293;59294;59295;78999;79000	3	0.108809430041	1
Q9H204	448	Mediator of RNA polymerase II transcription subunit 28	MED28	1.2545	0.83781	5155;7987	True;True	5397;8344	36236;56113;56114;56115;56116;56117;56118;56119;56120	9	0.109744638747	994
H0YAB3	449		SEC31A	1.8793	1.2704	945;955;1250;4585;5233;6168;6337;7382;8408;8506;8818;8866;9529;10712;12890;13505;14373	False;False;False;False;False;False;False;False;False;False;False;False;False;False;True;False;False	993;1003;1310;1311;4798;4799;5478;6450;6451;6628;7711;7712;8781;8881;8882;9293;9348;10063;11311;13609;14256;15151	6604;6605;6606;6607;6608;6609;6610;6611;6612;6613;6614;6615;6616;6617;6618;6682;6683;6684;6685;6686;6687;6688;6689;6690;6691;6692;6693;6694;6695;6696;6697;8860;8861;8862;8863;8864;8865;8866;8867;8868;8869;8870;8871;8872;8873;8874;8875;32343;32344;32345;32346;32347;32348;32349;32350;32351;32352;32353;32354;32355;32356;32357;32358;32359;32360;32361;32362;32363;32364;32365;32366;32367;32368;32369;32…	4	0.273321678292	2528
H0YBK1	450		HNRNPH1		1.1046	14597	True	15384	101212;101213;101214	3	0.285049407403	2550
H0YE97	451		PICALM	1.1717		8390;11814	False;True	8761;12481	58576;82375;82376;82377	3	0.108809430041	1
H0YDN1	452		PLEC	1.4744	0.91802	80;619;2894;3406;6543;7012;8056;8305;8579;9893;10205;10564;10623;10738;12245	False;False;False;False;False;False;False;False;True;False;False;False;True;False;False	84;655;3023;3555;6841;7326;8416;8673;8978;10443;10770;11145;11205;11337;12930	673;674;675;676;677;678;679;680;681;682;683;684;685;686;687;688;689;690;4443;4444;4445;4446;4447;4448;4449;4450;4451;4452;4453;4454;4455;4456;4457;4458;19989;19990;19991;19992;19993;19994;19995;19996;19997;19998;19999;20000;20001;23264;23265;23266;23267;23268;23269;45818;45819;45820;45821;45822;45823;45824;45825;45826;45827;45828;45829;45830;45831;45832;45833;45834;45835;48846;48847;48848;48849;4…	4	0.0678891548618	0
Q53ET0	453	CREB-regulated transcription coactivator 2	CRTC2	0.75361	1.3789	7898;10787	True;True	8249;11387	55622;55623;75506;75507;75508;75509;75510;75511	8	0.0172902805929	73
P28347	454	Transcriptional enhancer factor TEF-1	TEAD1	1.0712	1.1868	747;4496;5509;7203;8319;10385	True;True;True;True;True;True	785;4701;5761;7523;8689;10960	5250;5251;31738;31739;38566;38567;50731;58173;58174;72279;72280	10	0.575062130174	5579
H0YG02	456		CHN2	0.78887	1.2848	14060	True	14829	97783;97784;97785;97786;97787;97788;97789;97790;97791;97792;97793;97794;97795;97796;97797	14	0.000981539752522	0
P78337	457	Pituitary homeobox 1;Pituitary homeobox 3;Pituitary homeobox 2	PITX1;PITX2;PITX3	1.083	1.1762	2330;12230	True;True	2434;12915	16186;16187;16188;85040;85041	5	0.222800991181	1877
P33316	458	Deoxyuridine 5-triphosphate nucleotidohydrolase, mitochondrial	DUT	0.6485	1.2257	4425;4913;5388;8086	True;True;True;True	4626;5138;5637;8449	31182;34411;34412;37752;37753;56639;56640;56641	8	0.0928919408837	834
Q96EP0	459	E3 ubiquitin-protein ligase RNF31	RNF31	0.84651	1.4276	270;7453;8427;12104	True;True;True;True	283;7783;8800;12782	1929;1930;1931;52303;52304;52305;52306;52307;52308;52309;52310;58889;58890;84087	13	0.0638678056692	647
Q9UL46	461	Proteasome activator complex subunit 2	PSME2	0.89481	0.7172	391;823;5285	True;True;True	411;867;5531	2738;2739;2740;2741;5673;5674;37076;37077;37078	9	0.313513234376	3053
Q9BZF9	462	Uveal autoantigen with coiled-coil domains and ankyrin repeats	UACA	0.63237	1.0366	5395;7582	True;True	5644;7912	37767;37768;37769;37770;53341	5	0.345231071772	3214
Q13683	463	Integrin alpha-7;Integrin alpha-7 heavy chain;Integrin alpha-7 light chain;Integrin alpha-7 70 kDa form	ITGA7	0.9967	1.1331	9909	True	10460	69376;69377;69378;69379;69380;69381	6	0.345447530469	3081
O43488	464	Aflatoxin B1 aldehyde reductase member 2	AKR7A2	1.0699		740;3283	True;True	778;3428	5229;5230;22436;22437	4	1.0	8723
Q92841	465	Probable ATP-dependent RNA helicase DDX17	DDX17	0.78945	0.98111	888;894;1828;2111;2620;2932;3708;3847;4259;4656;4723;6022;6369;6651;7315;7364;7753;8262;8263;8741;9064;10056;10331;11729;11773;12264;12317;13297;13998	False;True;True;True;True;True;True;False;False;True;False;False;False;True;True;True;True;True;True;False;True;True;False;True;False;True;True;True;True	933;941;942;1917;1918;2210;2735;3062;3868;4011;4447;4870;4938;6301;6661;6950;7640;7691;8097;8630;8631;9186;9187;9188;9569;10612;10904;10905;12394;12440;12949;13004;14033;14766	6098;6099;6100;6101;6102;6103;6104;6105;6106;6107;6108;6109;6110;6111;6112;6113;6114;6115;6116;6117;6118;6119;6120;6121;6122;6123;6124;6125;6126;6295;6296;6297;6298;6299;6300;6301;6302;12940;12941;12942;12943;12944;12945;12946;12947;12948;12949;12950;12951;12952;12953;12954;12955;14778;14779;14780;14781;14782;14783;14784;14785;14786;14787;14788;18235;18236;18237;18238;18239;18240;18241;18242;1824…	283	9.68680198654e-15	0
Q99547	468	M-phase phosphoprotein 6	MPHOSPH6	0.89446	1.0391	1579;5539;10800	True;True;True	1655;5791;11400	11069;11070;38777;38778;75559;75560	6	0.115851497526	1067
Q99471	471	Prefoldin subunit 5	PFDN5	1.5611	1.3196	5852;9361	True;True	6123;9885	41087;41088;65623;65624	4	1.0	8740
P22061	474	Protein-L-isoaspartate(D-aspartate) O-methyltransferase;Protein-L-isoaspartate O-methyltransferase	PCMT1	1.2159	1.1447	1427;2753;6184;7352;8687;8734;8735;11088;12063;13026;13198;13650	True;True;True;True;True;True;True;True;True;True;True;True	1498;2875;6468;7677;7678;9122;9123;9178;9179;11706;12739;13749;13750;13930;14405	10187;19036;19037;19038;19039;19040;19041;19042;19043;19044;43208;43209;43210;43211;43212;51529;51530;51531;51532;51533;51534;51535;51536;51537;51538;60805;60806;60807;61176;61177;61178;61179;61180;61181;61182;77251;77252;77253;77254;77255;77256;77257;77258;77259;77260;77261;77262;77263;77264;77265;77266;77267;77268;77269;77270;83811;83812;83813;83814;83815;90560;90561;90562;90563;90564;90565;905…	79	0.0415588299496	577
Q9BVL2	475	Nucleoporin p58/p45	NUPL1	1.1196	0.89153	5329;5697;6124;8634;12482	True;True;True;True;True	5575;5959;6405;9045;13182	37290;37291;39929;39930;39931;39932;39933;39934;39935;39936;39937;42831;60207;60208;86811	15	0.00146652308306	4
O14578	476	Citron Rho-interacting kinase	CIT		1.2244	262;748;6689	True;True;True	275;786;6990	1888;1889;1890;5252;46906	5	0.343027827311	3175
Q02241	477	Kinesin-like protein KIF23	KIF23	0.72929	1.4516	233;466;722;2190;2654;2884;3183;4048;5200;8380;9242;11779;12242	True;True;True;True;True;True;True;True;True;True;True;True;True	246;491;759;2291;2769;3012;3326;4224;5445;8751;9755;12446;12927	1642;1643;1644;3180;3181;5113;5114;15346;15347;18473;18474;18475;18476;18477;18478;18479;18480;19900;19901;19902;21637;21638;21639;21640;28393;36564;58536;64661;64662;82114;82115;82116;82117;85149;85150	34	0.000107786291316	1
Q9ULK4	478	Mediator of RNA polymerase II transcription subunit 23	MED23	1.1445	1.0554	690;3071;3438;3471;3487;3983;4308;5684;6077;7042;7269;7381;7718;7976;8611;8860;8961;11305;11754;12093;12126;12533;12687;14453	True;True;True;True;True;True;True;True;True;True;True;True;True;True;True;True;True;True;True;True;True;True;True;True	727;3208;3587;3621;3637;4155;4498;5945;6357;7356;7592;7710;8051;8331;9018;9342;9461;11941;12421;12771;12806;13239;13400;15236	4894;4895;4896;21020;21021;21022;21023;21024;21025;21026;21027;21028;23413;23414;23415;23416;23417;23668;23669;23670;23671;23672;23673;23674;23749;23750;23751;23752;23753;23754;23755;23756;27907;27908;27909;30281;30282;30283;39875;39876;39877;39878;42548;42549;42550;42551;42552;49001;49002;49003;49004;51055;51771;51772;51773;51774;54292;56041;56042;56043;56044;60048;60049;60050;60051;60052;62011;…	92	0.0152704932117	239
O00422	479	Histone deacetylase complex subunit SAP18	SAP18	1.0772	1.1096	3125;3591;4675	True;True;True	3264;3747;4889	21282;21283;24511;24512;32801;32802	6	0.600179487141	5591
H7C0N4	480		SF1	1.0158	1.3285	4429;10182	True;False	4630;10746	31203;31204;31205;31206;31207;31208;31209;31210;31211;31212;31213;31214;31215;31216;31217;31218;31219;31220;31221;31222;31223;31224;31225;31226;31227;31228;31229;31230;71116;71117;71118;71119;71120;71121;71122;71123;71124;71125;71126;71127;71128;71129;71130;71131;71132;71133;71134;71135;71136;71137;71138;71139;71140;71141;71142;71143;71144	28	0.000885366398797	4
Q9H147	482	Deoxynucleotidyltransferase terminal-interacting protein 1	DNTTIP1	1.1071	0.83434	15;678;1188;1224;1680;4061;4588;5151;6308;7521;7771;8237;8536;8537;11062;11630;14130	True;True;True;True;True;True;True;True;True;True;True;True;True;True;True;True;True	16;715;1245;1282;1759;4240;4802;5392;5393;6598;7851;8116;8605;8924;8925;8926;8927;11679;12287;12288;14903	120;121;122;123;124;125;126;127;128;129;130;131;4848;4849;8428;8695;8696;8697;8698;8699;8700;8701;8702;8703;8704;8705;8706;8707;8708;8709;8710;8711;8712;8713;8714;8715;11830;11831;11832;11833;11834;11835;28479;28480;28481;28482;28483;28484;28485;28486;28487;28488;28489;28490;28491;32391;32392;32393;32394;32395;36220;36221;36222;36223;36224;36225;44045;44046;44047;44048;44049;44050;52868;52869;528…	145	5.54591092158e-13	0
Q99848	483	Probable rRNA-processing protein EBP2	EBNA1BP2	0.8067	1.0829	1181;1708;2984;4304	True;True;True;True	1238;1788;3116;4494	8377;8378;8379;12096;12097;20511;20512;30257;30258;30259;30260	8	0.0117186855998	0
H7C561	484		SF1	1.211	1.5677	3601;8552;9570;10182	False;False;False;True	3758;8946;10105;10106;10746	24585;24586;24587;24588;24589;24590;24591;24592;24593;24594;24595;24596;24597;24598;24599;24600;24601;24602;59692;59693;59694;59695;59696;59697;59698;59699;59700;59701;59702;59703;59704;67007;67008;67009;67010;67011;67012;67013;67014;67015;67016;67017;67018;67019;67020;67021;67022;67023;71116;71117;71118;71119;71120;71121;71122;71123;71124;71125;71126;71127;71128;71129;71130;71131;71132;71133;711…	29	0.132887406472	1327
Q9Y305	485	Acyl-coenzyme A thioesterase 9, mitochondrial	ACOT9	1.3347		1997;5353;13387	True;True;True	2093;5601;14124	14063;37535;93035	2	0.654720846019	4937
P0CAP2	486	DNA-directed RNA polymerase II subunit GRINL1A;Putative GRINL1B complex locus protein 2	POLR2M;GCOM1;GCOM2	1.0223	0.66322	524;1670;1942;5980;6508;7631;11731;12443;13596;13746	True;True;True;True;True;True;True;True;True;True	555;1749;2037;6259;6804;7961;12396;13143;14351;14505	3701;3702;11765;11766;11767;13749;41918;41919;41920;41921;41922;45591;45592;53703;53704;53705;81812;81813;86552;86553;94387;94388;95484	23	0.041569751629	404
Q9BQG0	489	Myb-binding protein 1A	MYBBP1A	1.1917	0.9295	781;7525;13287	True;True;True	819;7855;14023	5424;5425;52895;52896;52897;52898;92424;92425;92426;92427	10	0.0593361198809	529
Q02978	490	Mitochondrial 2-oxoglutarate/malate carrier protein	SLC25A11	1.4413	0.77802	132;1283;7191;7221;8231;9077;9487	True;True;True;True;True;True;True	138;1346;7511;7542;8599;9582;10020	1019;1020;1021;1022;9107;50673;50674;50675;50791;50792;57615;63519;63520;66463;66464	13	0.0230878729308	183
Q8WUZ0	491	B-cell CLL/lymphoma 7 protein family member C	BCL7C	0.7897	1.0589	1860;4045;7228;13453;14122;14123;14125	True;True;True;True;True;True;False	1953;1954;4220;7549;14192;14895;14896;14898	13183;13184;13185;13186;13187;13188;13189;13190;28361;28362;28363;28364;28365;28366;28367;28368;28369;50827;93444;93445;98164;98165;98166;98167;98168;98169;98173;98174;98175;98176;98177;98178;98179;98180;98181;98182;98183;98184	22	0.0130053688284	139
P63241	493	Eukaryotic translation initiation factor 5A-1	EIF5A	1.2248	0.78918	8978;10633;13167	True;True;True	9478;11217;13899	62740;62741;62742;74200;74201;91511;91512;91513;91514;91515;91516;91517;91518	12	0.0280561241492	218
O76021	494	Ribosomal L1 domain-containing protein 1	RSL1D1	0.70078	0.91751	7637;7684;12711	True;True;True	7968;8016;13426	53734;53735;54109;54110;54111;54112;88289;88290	8	0.779434528427	7501
Q92925	495	SWI/SNF-related matrix-associated actin-dependent regulator of chromatin subfamily D member 2	SMARCD2	0.95906	1.1033	53;75;247;987;1493;2758;2763;3618;5463;5545;5546;6112;6270;6393;6736;7458;7550;7707;8597;8819;9904;10629;10662;10732;11414;11416;12847	True;True;True;True;True;False;True;True;False;True;True;True;False;True;True;False;True;True;True;True;True;True;True;True;False;True;True	55;79;260;1036;1037;1565;2880;2881;2886;3775;3776;5713;5797;5798;6393;6559;6687;7038;7788;7880;8039;8040;9001;9294;9295;10454;11213;11249;11331;12057;12059;13563	370;371;372;373;374;375;376;377;378;379;380;381;382;383;384;385;386;387;388;389;390;391;392;393;394;395;396;397;398;399;400;624;625;626;627;628;629;630;631;632;633;634;635;636;637;638;639;640;1747;1748;1749;1750;1751;1752;1753;1754;1755;1756;1757;1758;1759;1760;6901;6902;6903;6904;6905;6906;6907;6908;6909;6910;6911;6912;6913;6914;6915;6916;6917;6918;6919;6920;6921;6922;6923;6924;6925;6926;6927;69…	393	4.7908825865e-39	0
Q92785	496	Zinc finger protein ubi-d4	DPF2	1.0964	1.0215	147;2450;4448;5077;5598;5599;6230;6383;6845;7531;8096;8097;9386;10429;12876	True;True;True;True;True;True;True;True;True;True;True;True;True;True;True	153;2556;4651;5308;5853;5854;6517;6677;7153;7861;8459;8460;9911;11004;13593;13594	1176;1177;1178;1179;1180;1181;1182;1183;1184;1185;1186;1187;1188;1189;1190;1191;1192;1193;1194;1195;1196;1197;1198;1199;1200;1201;1202;1203;16986;16987;16988;16989;16990;16991;16992;16993;16994;16995;16996;16997;16998;16999;17000;17001;17002;17003;17004;17005;17006;17007;31381;31382;31383;31384;31385;31386;31387;31388;31389;31390;31391;31392;31393;31394;31395;35549;35550;35551;35552;39210;39211;3…	219	0.000286643304745	9
J3KNL6	497	Protein transport protein Sec16A	SEC16A	0.98747	1.0611	205;464;493;844;864;1000;1381;1398;1430;1461;2502;2597;2693;3190;3191;3208;3329;4058;4246;4988;6062;6287;6373;6480;6593;7043;7635;8114;8358;9012;9079;9341;9381;9600;9699;9717;9720;9831;9990;10006;10156;10165;10536;10988;11136;11157;11159;11199;11230;11515;11710;11718;11870;12084;12325;12405;12697;12702;12727;12925;13219;13420;14021;14276;14526;14596	True;True;True;True;True;True;True;True;True;True;True;True;True;True;True;True;True;True;True;True;True;True;True;True;True;True;True;True;True;True;True;True;True;True;True;True;True;True;True;True;True;True;True;True;True;True;True;True;True;True;True;True;True;True;True;True;True;True;True;True;True;True;True;True;True;True	216;217;489;521;522;889;909;1050;1449;1467;1501;1533;2608;2711;2810;3333;3334;3352;3474;4237;4434;5216;6342;6576;6666;6776;6891;7357;7965;7966;8477;8728;9514;9584;9863;9906;10137;10239;10260;10263;10380;10545;10561;10562;10719;10728;11114;11601;11759;11784;11786;11829;11830;11862;12166;12372;12383;12540;12762;13012;13096;13411;13416;13442;13646;13951;14159;14789;15052;15313;15383	1466;1467;1468;1469;1470;1471;1472;1473;1474;1475;1476;1477;1478;1479;1480;1481;3172;3173;3174;3175;3441;3442;3443;3444;3445;3446;3447;3448;3449;5851;5852;5853;5854;5855;5856;5857;5858;5859;5860;5861;5862;5863;5864;5865;5985;5986;5987;5988;7034;7035;7036;7037;7038;7039;7040;9840;9841;9842;9843;9844;9845;9846;9847;10001;10192;10193;10194;10195;10196;10197;10309;10310;10311;10312;10313;17373;17374;…	613	2.04608942497e-10	0
Q14192	498	Four and a half LIM domains protein 2	FHL2	2.1515	1.301	6514;9415	True;True	6811;9942	45632;45633;45634;45635;65977	5	0.498224853418	4419
P52948	499	Nuclear pore complex protein Nup98-Nup96;Nuclear pore complex protein Nup98;Nuclear pore complex protein Nup96	NUP98	1.1304	1.1064	316;486;772;1950;3121;3163;3536;3625;5091;6146;6320;6696;6955;7427;9078;9227;9593;9672;9777;11155;13150	True;True;True;True;True;True;True;True;True;True;True;True;True;True;True;True;True;True;True;True;True	332;513;810;2045;3260;3306;3690;3784;5322;6427;6611;6997;7265;7757;9583;9740;10130;10211;10322;11782;13881	2217;2218;2219;2220;3369;3370;3371;3372;3373;3374;3375;3376;5370;5371;5372;5373;5374;5375;5376;5377;13781;13782;13783;13784;21218;21219;21220;21221;21222;21223;21224;21225;21226;21227;21228;21229;21230;21231;21232;21233;21234;21235;21236;21237;21238;21239;21519;21520;21521;21522;21523;21524;21525;21526;21527;21528;21529;21530;21531;21532;21533;21534;21535;21536;21537;21538;21539;24144;24145;24146…	203	0.17906389281	2405
J3KPD3	500		RBM7	0.92464	1.0215	1416;3344;3760;4903;8461;8804;9103;9104;9850;9931;10439;11055;11119;12336;12406;13774;14570	True;True;True;True;True;True;True;True;True;True;True;True;True;True;True;True;True	1485;3491;3924;5127;8835;9275;9276;9609;9610;10399;10485;11015;11672;11740;13023;13097;13098;13099;14535;15357	10091;10092;22833;22834;22835;22836;22837;22838;22839;22840;22841;25751;25752;25753;34341;34342;34343;59064;59065;59066;59067;59068;59069;59070;61694;61695;61696;61697;61698;61699;61700;61701;61702;63678;63679;63680;63681;63682;63683;63684;63685;63686;63687;69006;69549;69550;72667;72668;77082;77083;77084;77485;77486;77487;77488;77489;77490;77491;77492;77493;77494;77495;85782;85783;85784;86338;863…	92	8.53180369037e-05	2
O75592	501	Probable E3 ubiquitin-protein ligase MYCBP2	MYCBP2		0.71354	1717;7370;8958	True;True;True	1799;7697;9458	12196;51668;62667;62668	4	0.144127034816	1250
P83881	502	60S ribosomal protein L36a	RPL36A	1.068	0.82867	4219;4910;4911;6307;10273	True;True;True;True;True	4407;5135;5136;6597;10840	29654;29655;29656;34405;34406;34407;44044;71609;71610	7	0.498962298604	4764
P41252	503	Isoleucine--tRNA ligase, cytoplasmic	IARS	1.0329	1.0973	1242;2067;3460;8475;11923	True;True;True;True;True	1302;2166;3610;8849;12595	8826;14549;23612;23613;23614;23615;59126;59127;59128;83061	10	0.646462202664	6261
P18621	504	60S ribosomal protein L17	RPL17	0.96667	0.91809	2885;4258;5751;6571;10396;10817	True;True;True;True;True;True	3013;4446;6019;6869;10971;11417	19903;19904;19905;19906;19907;19908;19909;19910;19911;19912;19913;19914;19915;19916;19917;19918;29898;29899;29900;29901;29902;29903;29904;29905;29906;29907;29908;29909;29910;29911;40334;40335;46056;46057;46058;46059;46060;46061;46062;72367;72368;72369;72370;72371;72372;75622;75623;75624;75625;75626;75627;75628;75629;75630;75631;75632	54	0.144446257485	1602
Q14197	505	Peptidyl-tRNA hydrolase ICT1, mitochondrial	ICT1	0.62986	0.77014	1824;3365;7149;8487;9815;11232	True;True;True;True;True;True	1913;3513;7467;8861;10363;11864	12925;12926;23054;23055;23056;23057;23058;50415;50416;50417;50418;50419;59211;59212;68742;68743;78251	17	0.148734892277	1480
O15234	508	Protein CASC3	CASC3	0.79611		4274;10837	True;True	4462;11440	30020;30021;30022;75716;75717	4	0.144127034816	1231
Q96GD4	509	Aurora kinase B	AURKB	0.56169	1.0124	1618;3327;5168;7861;8485	True;False;True;True;True	1695;3472;5410;8211;8859	11296;11297;22688;22689;22690;22691;36308;55314;55315;55316;59204;59205;59206;59207	10	0.0166048781037	104
P84098	510	Ribosomal protein L19;60S ribosomal protein L19	RPL19	0.99305	1.0071	5016;5645;6650;7439;13936	True;True;True;True;True	5244;5903;6949;7769;14703	35056;35057;35058;35059;35060;35061;35062;39543;39544;39545;39546;39547;39548;46616;52241;52242;52243;97097;97098;97099;97100;97101;97102	21	0.663946721884	6669
Q07955	511	Serine/arginine-rich splicing factor 1	SRSF1	1.1125	1.3567	1555;1573;4086;11147	True;True;True;True	1629;1648;4268;11770	10913;10914;11027;28650;28651;77669	6	0.600179487141	5665
Q8IWX8	512	Calcium homeostasis endoplasmic reticulum protein	CHERP	1.0388	0.98595	1395;1676;2679;2877;2878;3624;3859;4133;4737;4738;5956;6782;6950;7438;7658;7891;8686;9396;9536;9913;9980;10734;11975;12521	True;True;True;True;True;True;True;True;True;True;True;True;True;True;True;True;True;True;True;True;True;True;True;True	1464;1755;2796;3005;3006;3783;4023;4318;4952;4953;6231;7084;7260;7768;7989;8241;8242;9120;9121;9921;10071;10465;10535;11333;12648;13227	9978;9979;9980;9981;9982;9983;9984;11811;18587;18588;18589;18590;18591;18592;18593;18594;18595;18596;18597;18598;18599;18600;19826;19827;19828;19829;19830;24726;24727;24728;24729;24730;24731;24732;24733;26398;26399;28980;28981;28982;28983;28984;28985;28986;28987;28988;28989;28990;28991;28992;33188;33189;33190;33191;33192;33193;33194;33195;33196;33197;33198;33199;33200;33201;33202;33203;33204;3320…	254	0.000152472826182	6
Q9Y2R9	513	28S ribosomal protein S7, mitochondrial	MRPS7	0.97393	0.89344	1866;3682;3747;3748;6538;7476;9348;11358;12594;14297;14549;14550	True;True;True;True;True;True;True;True;True;True;True;True	1960;3842;3910;3911;6836;7806;9872;11996;13303;15074;15336;15337	13201;13202;25230;25231;25638;25639;25640;25641;25642;25643;25644;25645;45799;45800;45801;45802;52482;52483;52484;52485;52486;52487;52488;52489;52490;52491;52492;52493;52494;65487;65488;65489;65490;79092;79093;79094;79095;79096;79097;87499;87500;87501;87502;87503;99394;99395;99396;99397;99398;99399;99400;99401;99402;99403;99404;100926;100927;100928;100929;100930	60	0.202818816798	2287
Q9UM00	514	Transmembrane and coiled-coil domain-containing protein 1	TMCO1	1.1888	1.0519	5612;7840	True;True	5867;8189	39280;39281;55198;55199	4	0.465208818452	3698
Q96MU7	515	YTH domain-containing protein 1	YTHDC1		1.0417	11877	True	12548	82747;82748;82749	3	0.285049407403	2590
O14950	517	Myosin regulatory light chain 12A;Myosin regulatory light chain 12B;Myosin regulatory light polypeptide 9	MYL12A;MYL12B;MYL9	0.83293	1.0188	1527;2180;3671;4404	True;True;True;True	1599;2281;3831;4604	10699;10700;15285;25145;25146;25147;25148;25149;31084;31085	7	0.0629790512145	489
O43670	518	Zinc finger protein 207	ZNF207	1.1193	1.0072	3004;5628;7339;9573;9606;12060	True;True;True;True;True;True	3137;5884;7664;10109;10144;12736	20653;20654;20655;20656;20657;20658;20659;39402;39403;39404;39405;39406;39407;39408;39409;39410;39411;39412;39413;39414;39415;51416;51417;51418;51419;51420;51421;51422;51423;51424;51425;51426;51427;51428;51429;51430;51431;51432;67032;67033;67034;67035;67036;67037;67038;67039;67040;67261;67262;67263;67264;67265;67266;67267;67268;83797;83798;83799	56	0.00676590204623	70
P07947	519	Tyrosine-protein kinase Yes	YES1	1.1652	0.94373	3592;4626;7322;7594;7903;8372;10934;14107	True;True;True;True;True;True;True;True	3748;4840;7647;7924;8254;8743;11545;14879	24513;32522;32523;32524;51357;51358;53452;55649;55650;58486;76346;76347;98073;98074	13	0.0868600815162	788
P42694	520	Probable helicase with zinc finger domain	HELZ	0.99302	1.3441	526;900;977;1514;2137;2258;2890;4961;5211;5466;5551;6049;6850;7258;7894;8007;8084;8225;8277;9203;9430;9762;10327;10356;10985;11146;12155;12263;12676;12712;12760;12965;13313;13467;13493;14515	True;True;True;True;True;True;True;True;True;True;True;True;True;True;True;True;True;True;True;True;True;True;True;True;True;True;True;True;True;True;True;True;True;True;True;True	557;948;1025;1586;2238;2360;3019;5186;5456;5716;5804;6329;7158;7580;8245;8366;8447;8593;8645;9715;9957;10307;10900;10930;11598;11769;12835;12948;13388;13427;13475;13686;14049;14213;14244;15302	3710;3711;3712;3713;6333;6334;6335;6798;6799;6800;10617;10618;10619;10620;10621;10622;15075;15739;15740;15741;15742;19964;34684;34685;36605;36606;36607;36608;36609;38203;38204;38205;38206;38946;38947;38948;42376;47985;47986;50969;50970;55585;55586;55587;56274;56275;56276;56277;56636;57583;57584;57585;57586;57587;57588;57902;57903;57904;57905;57906;57907;64299;64300;64301;66094;68319;68320;68321;7…	108	5.78526055244e-08	0
Q9UPU9	521	Protein Smaug homolog 1	SAMD4A	1.0322	1.39	1921;2227;3975;5785;6601;7200;10163;10844;12352;13230	True;True;True;True;True;True;True;True;True;True	2016;2328;4147;6056;6900;7520;10726;11447;13040;13963	13544;13545;13546;15530;27863;40610;40611;40612;40613;40614;40615;40616;40617;46319;46320;50712;50713;50714;50715;50716;71047;71048;75757;85903;85904;85905;92078;92079	28	0.0107599566135	97
Q9Y570	522	Protein phosphatase methylesterase 1	PPME1	0.70283	1.1109	6009;6192;7591;7910;11227;12783;13255	True;True;True;True;True;True;True	6288;6477;7921;8261;11859;13499;13989	42077;42078;42079;43250;53432;53433;53434;53435;53436;53437;55688;55689;78235;88770;88771;92214;92215;92216;92217	19	0.000213670004391	0
O43684	523	Mitotic checkpoint protein BUB3	BUB3	1.0645	1.0519	3649;7393;7807;8450;8690;9281;9991;12856;13438;13975	True;True;True;True;True;True;True;True;True;True	3809;7723;8155;8824;9127;9128;9797;10546;13572;14177;14743	24909;24910;24911;24912;24913;24914;24915;24916;24917;24918;51814;51815;51816;51817;51818;51819;51820;51821;51822;54986;54987;54988;54989;54990;54991;54992;54993;54994;58994;58995;58996;58997;58998;58999;59000;59001;59002;59003;60842;60843;60844;60845;60846;60847;60848;60849;60850;60851;60852;60853;60854;60855;60856;60857;60858;60859;60860;60861;60862;64992;64993;64994;64995;64996;64997;64998;699…	102	0.803596798332	8222
P35268	524	60S ribosomal protein L22	RPL22	0.52978	0.81302	444;6004	True;True	465;6283	3024;3025;42065;42066;42067	5	0.224915884016	1824
P63010	525	AP-2 complex subunit beta	AP2B1	1.0345	0.82233	99;3139;4268;6533;6776;6807;7257	True;True;True;True;True;True;True	104;3279;4456;6831;7078;7112;7579	834;21376;21377;21378;29970;45781;45782;47436;47437;47438;47439;47440;47441;47442;47443;47744;47745;47746;47747;50968	19	0.0766179234117	809
Q92817	527	Envoplakin	EVPL	0.80591	1.2381	12994	True	13716	90337;90338;90339;90340;90341;90342;90343;90344;90345;90346;90347;90348;90349;90350;90351	15	0.000654958343386	0
Q16543	528	Hsp90 co-chaperone Cdc37	CDC37	1.4146	1.2294	7929;10410;11450	True;True;True	8283;10985;12095	55833;55834;55835;72484;79752;79753;79754	7	0.498962298604	4730
P62841	529	40S ribosomal protein S15	RPS15	1.0083	0.96929	1823;2234;4717;4938;6213;6548;12146	True;True;True;True;True;True;True	1912;2335;2336;4932;5163;6500;6846;12826	12917;12918;12919;12920;12921;12922;12923;12924;15544;15545;15546;15547;15548;15549;15550;15551;33077;33078;33079;33080;33081;34527;34528;34529;34530;34531;34532;43385;43386;43387;45850;45851;45852;45853;84318;84319;84320;84321;84322;84323	39	0.270262497808	2863
Q3MHD2	530	Protein LSM12 homolog	LSM12	1.1535	1.1939	2473;4223;7965;8154;12118	True;True;True;True;True	2579;4411;8320;8519;12798	17184;17185;17186;17187;17188;17189;17190;17191;17192;29662;29663;29664;29665;55986;55987;55988;55989;55990;55991;55992;55993;55994;55995;57121;57122;57123;57124;57125;57126;57127;57128;57129;57130;57131;57132;84177;84178;84179;84180;84181;84182	41	0.106675943475	1150
Q969T9	531	WW domain-binding protein 2	WBP2	1.45	0.90171	224;4706;6313;8768;9117	True;True;True;True;True	236;4921;6604;9224;9627	1592;1593;1594;1595;33003;33004;44089;61480;61481;63758;63759	11	0.00443909265679	10
K7ENC3	532		PIGN	1.1184		4892	True	5113	34227;34228	2	0.654720846019	5036
P40763	534	Signal transducer and activator of transcription 3	STAT3	1.0612	0.90871	2948;3475;4346;7002;7663;9940;11228;12390;12524;13857;14374	True;True;True;True;True;True;True;True;True;True;True	3078;3625;4538;7315;7994;10494;11860;13080;13230;14621;15152	20298;20299;20300;20301;23684;23685;23686;23687;30562;30563;48757;53957;53958;53959;53960;69572;78236;78237;78238;78239;78240;78241;86254;87062;96495;96496;99961;99962;99963	28	0.616391311101	6197
P04183	535	Thymidine kinase;Thymidine kinase, cytosolic	TK1	0.78634		4545;6495;12675	True;True;True	4753;6791;13387	32082;45495;45496;88055	3	0.592980098017	4941
Q9BYD3	536	39S ribosomal protein L4, mitochondrial	MRPL4	0.75572	0.86424	1113;4514;5074;6623;6778;6879;10715;12143;13110;14020	True;True;True;True;True;True;True;True;True;True	1169;4720;5305;6922;7080;7188;11314;12823;13837;14788	7852;7853;7854;7855;7856;7857;31879;31880;31881;35526;35527;35528;35529;35530;35531;35532;35533;35534;46429;46430;46431;46432;46433;46434;47448;47449;47450;47451;47452;47453;48136;48137;48138;48139;74960;74961;74962;74963;74964;74965;84308;84309;84310;84311;91014;91015;91016;91017;91018;91019;91020;91021;97596;97597	54	0.00852698642805	107
P51452	538	Dual specificity protein phosphatase 3	DUSP3	1.011	0.72042	32;7188	True;True	34;7508	248;249;50663;50664	4	0.144127034816	1275
O14579	539	Coatomer subunit epsilon	COPE	1.01	0.94992	899;1962;8620;11862	True;True;True;True	947;2057;9028;12532	6331;6332;13828;13829;60108;60109;82669;82670	8	0.483839851394	4624
O60234	540	Glia maturation factor gamma;Glia maturation factor beta	GMFG;GMFB	1.1159	1.4484	8389;12604	True;True	8760;13313	58574;58575;87534;87535	4	0.465208818452	3699
P53680	541	AP-2 complex subunit sigma	AP2S1	1.1802	0.87316	3391;5116;13976	True;True;True	3540;5355;14744	23195;23196;35940;35941;97360;97361	6	0.345447530469	3138
P46782	543	40S ribosomal protein S5;40S ribosomal protein S5, N-terminally processed	RPS5	0.90716	1.0075	8257;9849;10726;14105;14405	True;True;True;True;True	8625;10398;11325;14877;15185	57763;57764;69005;75030;75031;98062;98063;98064;100098;100099;100100;100101;100102;100103	14	0.0640392905206	605
Q02543	544	60S ribosomal protein L18a	RPL18A	0.90735	1.0577	513;1790;3738;5343;9041;13254	True;True;True;True;True;True	543;544;1876;3901;5591;9545;13988	3581;3582;3583;3584;3585;3586;3587;3588;3589;12709;12710;12711;25592;25593;25594;25595;25596;37472;37473;37474;37475;37476;37477;37478;37479;37480;37481;37482;37483;37484;37485;37486;37487;63196;63197;63198;63199;63200;63201;63202;63203;92212;92213	43	3.97521784704e-06	0
Q9UBC2	545	Epidermal growth factor receptor substrate 15-like 1	EPS15L1	1.1281	0.9198	4691;7863;8010;13074	True;True;True;True	4906;8213;8369;13798	32907;55323;55324;55325;55326;55327;56289;90822	8	0.262618290443	2514
Q8TBC3	546	SH3KBP1-binding protein 1	SHKBP1	0.85432	0.74544	11;1455;1457;1876;4381;4484;4635;4739;5090;5918;6929;8726;10334;10700;12484;12556;13160;13238;13897	True;True;True;True;True;True;True;True;True;True;True;True;True;True;True;True;True;True;True	12;1527;1529;1970;4577;4687;4849;4954;5321;6192;7239;9169;10908;11296;13184;13263;13891;13972;14664	89;90;91;92;93;94;10291;10296;10297;10298;10299;10300;13239;13240;13241;13242;13243;30933;30934;30935;30936;30937;30938;31654;31655;31656;31657;31658;31659;31660;31661;31662;31663;31664;32569;33213;33214;33215;33216;33217;33218;33219;33220;33221;33222;33223;33224;33225;33226;33227;33228;33229;33230;33231;33232;33233;33234;35615;41485;41486;41487;41488;41489;41490;41491;41492;41493;41494;41495;414…	139	0.000674561821872	10
Q9Y314	547	Nitric oxide synthase-interacting protein	NOSIP	0.92856		8854;13385	True;True	9335;14122	62001;93031;93032	3	0.108809430041	2
O00151	548	PDZ and LIM domain protein 1	PDLIM1	1.4218		8799;13823	True;True	9268;14587	61671;96243;96244	3	0.285049407403	2513
O00182	550	Galectin-9	LGALS9	1.7726	0.26032	11198;12853	True;True	11828;13569	78038;89430;89431;89432	4	0.0678891548618	1
O00214	551	Galectin-8	LGALS8	0.5735	0.69177	211;5272;9398	True;True;True	223;5518;9924	1533;1534;1535;37006;37007;65897	6	0.753152364766	6968
O00267	553	Transcription elongation factor SPT5	SUPT5H	0.95723	0.86109	3253;3371;12947;13905	True;True;True;True	3398;3519;13668;14672	22249;23094;90081;90082;90083;96919;96920;96921	8	0.123485272145	1130
O00411	554	DNA-directed RNA polymerase, mitochondrial	POLRMT	1.0078	1.0235	710;2106;2737;5471;7372;8130;8375;9678;11377;13072;13288;13714	True;True;True;True;True;True;True;True;True;True;True;True	747;2205;2858;5722;7699;8493;8746;10218;12016;13796;14024;14471	5047;5048;14712;18917;18918;18919;18920;38241;38242;51678;51679;57028;57029;58494;58495;58496;58497;67687;67688;79199;90817;92428;95286	21	0.98613440182	9717
O00425	555	Insulin-like growth factor 2 mRNA-binding protein 3	IGF2BP3	1.3315	0.77475	1918;3675;5317;5566;5582;5802;5982;6362;7708;7774;8468;8902;11195;12693;12864	True;True;True;True;True;True;True;True;True;True;True;False;True;True;True	2013;3835;5563;5820;5837;6073;6261;6654;8041;8119;8842;9391;11825;13407;13580	13532;25185;25186;37238;37239;39063;39064;39139;39140;39141;39142;39143;39144;40727;40728;40729;41929;41930;41931;41932;41933;41934;41935;41936;41937;44418;44419;54227;54228;54229;54230;54231;54232;54233;54234;54235;54236;54237;54238;54239;54240;54241;54242;54243;54244;54245;54246;54247;54248;54249;54250;54758;54759;59097;59098;62277;62278;62279;62280;62281;62282;62283;62284;62285;62286;62287;622…	60	3.24320806028e-09	0
O00442	556	RNA 3-terminal phosphate cyclase	RTCA	1.1151		382;1810;13105	True;True;True	401;1897;13832	2651;2652;12835;90994	4	0.465208818452	3791
O00468	557	Agrin;Agrin N-terminal 110 kDa subunit;Agrin C-terminal 110 kDa subunit;Agrin C-terminal 90 kDa fragment;Agrin C-terminal 22 kDa fragment	AGRN	0.68172	1.1696	598;3238;5351;10827;11035;11178;13317	True;True;True;True;True;True;True	634;3383;5599;11428;11650;11805;14053	4312;4313;4314;22182;22183;22184;37527;37528;37529;75667;76910;76911;77868;77869;92654;92655;92656	15	0.0356007121589	295
O00483	558	NADH dehydrogenase [ubiquinone] 1 alpha subcomplex subunit 4	NDUFA4	1.2808	0.70479	3749;7222;9309	True;True;True	3912;7543;9829	25646;25647;25648;50793;65175;65176	6	0.0272811714776	0
O00505	559	Importin subunit alpha-3	KPNA3	1.5314	0.75921	295;1979;2157;2166;11100	True;True;True;True;True	309;2075;2258;2267;11719	2100;13946;13947;15156;15199;15200;15201;15202;77341;77342	9	0.00768579405521	0
O00512	560	B-cell CLL/lymphoma 9 protein	BCL9	1.1918	0.83401	2187;2645;3189;3869;4568;5526;6515;8006;8121;8914;9246;9621;9644;11565;11570;11583;11770;13926	True;True;True;True;True;True;True;True;True;True;True;True;True;True;True;True;True;True	2288;2760;3332;4033;4779;5778;6812;8365;8484;9409;9759;10159;10183;12220;12225;12239;12437;14693	15325;15326;15327;18445;21679;21680;21681;21682;21683;26471;26472;32245;32246;32247;32248;32249;32250;38687;38688;38689;38690;38691;38692;45636;45637;45638;45639;45640;45641;45642;45643;45644;56273;56917;56918;56919;56920;62370;64675;67310;67464;67465;80540;80541;80542;80543;80544;80545;80546;80547;80548;80549;80586;80587;80588;80656;82086;97064;97065	57	1.90800652018e-07	0
O00560	561	Syntenin-1	SDCBP	1.1657	1.1765	861;1990;9754;11357;11435;13223	True;True;True;True;True;True	906;2086;10299;11995;12078;13956	5960;5961;5962;14023;14024;14025;68278;68279;79091;79663;92052	10	0.95935363404	9219
O00567	563	Nucleolar protein 56	NOP56	1.0657	0.88884	2222;2715;3136;7304;7583;8102;8865;12910;14268;14470	True;True;True;True;True;True;True;True;True;True	2323;2835;3276;7629;7913;8465;9347;13630;15044;15254	15516;18817;21369;21370;51253;51254;51255;51256;51257;51258;51259;53342;53343;56776;56777;56778;56779;56780;56781;56782;56783;56784;56785;56786;56787;62021;62022;62023;62024;62025;62026;62027;89895;99175;99176;99177;99178;99179;99180;100495	39	0.0110903021901	139
O00571	564	ATP-dependent RNA helicase DDX3X;ATP-dependent RNA helicase DDX3Y	DDX3X;DDX3Y	0.83086	1.1519	1409;1480;1653;1737;1755;1929;1973;2556;2628;3629;3837;4008;4253;4254;4867;5115;5135;6031;6275;6565;7009;8311;8741;9921;10292;10413;10558;10895;10936;11041;11168;11542;11683;11995;13125;13136;13684;13923;13924;14420;14587	True;True;True;True;True;True;True;True;True;True;True;True;True;True;True;True;True;True;True;True;True;True;True;True;True;True;True;True;True;True;True;True;True;True;True;True;True;True;True;True;True	1478;1552;1730;1819;1838;2024;2069;2664;2743;3788;4001;4181;4441;4442;5086;5352;5353;5354;5376;6310;6564;6863;7323;8679;8680;9186;9187;9188;10473;10474;10859;10988;11139;11501;11547;11656;11795;12196;12343;12669;13853;13865;14441;14690;14691;15200;15374	10058;10059;10060;10061;10062;10434;10435;10436;10437;10438;10439;10440;10441;10442;10443;10444;10445;10446;10447;10448;10449;10450;10451;10452;10453;10454;10455;10456;10457;10458;10459;10460;11504;11505;11506;11507;11508;11509;11510;11511;11512;11513;11514;11515;11516;11517;11518;11519;11520;11521;11522;11523;11524;11525;11526;11527;11528;11529;11530;11531;11532;11533;11534;11535;12307;12308;123…	818	4.10097297008e-99	0
O00629	566	Importin subunit alpha-4	KPNA4	0.91265	1.0997	1400;2157;2166;5325	True;False;False;True	1469;2258;2267;5571	10015;10016;10017;10018;10019;10020;10021;10022;10023;10024;10025;10026;15156;15199;15200;15201;15202;37274	13	0.0023655770534	5
O14497	567	AT-rich interactive domain-containing protein 1A	ARID1A	1.0308	1.0345	16;58;120;453;700;809;843;1610;1645;2310;2531;2623;2624;2771;3143;3223;3293;3554;3564;3882;4089;4105;4505;4858;4881;5036;5147;5148;5326;5405;5594;5960;6158;6332;6333;6516;6961;7349;8123;8356;8452;8453;8495;8849;8876;8986;8988;9336;9417;9586;10002;10299;10557;10648;10690;10887;11153;11387;11496;11528;12055;12353;12354;12488;12882;13631;13745;14364;14485;14488	True;True;True;True;True;True;True;True;True;True;True;True;True;True;True;True;True;True;True;True;True;True;True;True;True;True;True;True;True;True;True;True;True;True;True;True;True;True;True;True;True;True;True;True;True;True;True;True;True;True;True;True;True;True;True;True;True;True;True;True;True;True;True;True;True;True;True;True;True;True	17;61;62;125;476;477;737;852;853;888;1686;1722;2413;2638;2738;2739;2894;2895;3283;3367;3438;3708;3720;4046;4271;4272;4289;4710;4711;5076;5101;5102;5265;5388;5389;5572;5654;5849;6235;6236;6237;6440;6623;6624;6813;7273;7674;8486;8726;8826;8827;8870;9330;9360;9486;9488;9856;9944;10122;10557;10867;11138;11234;11282;11283;11492;11777;11778;11779;11780;12027;12028;12146;12180;12181;12731;13041;13042;13…	132;133;134;135;136;137;138;139;140;141;142;143;144;145;146;147;412;413;414;415;416;417;418;419;420;421;422;423;424;425;956;957;958;959;960;961;962;3097;3098;3099;3100;3101;3102;3103;3104;3105;3106;3107;3108;3109;3110;3111;3112;3113;3114;3115;3116;3117;3118;3119;3120;3121;4956;4957;4958;4959;4960;4961;4962;4963;4964;4965;4966;4967;4968;4969;4970;4971;4972;4973;4974;4975;4976;4977;4978;4979;4980;4…	954	0.00534441994847	615
O14639	568	Actin-binding LIM protein 1	ABLIM1	0.89597	0.88951	607;2148;3549;11825;12383	True;True;True;True;True	643;2249;3703;12493;13073	4355;15134;15135;24227;82439;86116;86117;86118	8	0.888637860895	8428
O14647	569	Chromodomain-helicase-DNA-binding protein 2;Chromodomain-helicase-DNA-binding protein 1	CHD2;CHD1		1.356	1792;7564;13305;13344	True;True;True;False	1878;7894;14041;14081	12732;53219;92558;92559;92560;92822;92823;92824;92825;92826;92827	5	0.345231071772	3172
O14686	570	Histone-lysine N-methyltransferase MLL2	MLL2	1.181	1.2021	465;545;643;667;4511;4726;5826;8107;8110;11516;11620;13188;13299	True;True;True;True;True;True;True;True;True;True;True;True;True	490;577;680;704;4717;4941;6097;8470;8473;12167;12277;13920;14035	3176;3177;3178;3179;3909;3910;3911;4640;4797;4798;4799;4800;31851;31852;31853;33114;33115;33116;33117;33118;40863;40864;40865;56837;56852;56853;56854;80147;80963;80964;80965;91852;91853;91854;92503;92504;92505;92506;92507;92508	40	0.726730727329	7305
O14744	571	Protein arginine N-methyltransferase 5;Protein arginine N-methyltransferase 5, N-terminally processed	PRMT5	0.48254	0.35488	74;97;1421;1423;2107;4480;4814;5221;8153;12731;13583;13584;14558	True;True;True;True;True;True;True;True;True;True;True;True;True	78;101;1492;1494;2206;4683;5031;5466;8518;13446;14338;14339;15345	616;617;618;619;620;621;622;623;812;10144;10147;10148;14713;14714;31639;31640;31641;33693;36655;36656;57120;88439;94318;94319;100961;100962;100963;100964	28	0.0241636591089	263
O14880	573	Microsomal glutathione S-transferase 3	MGST3	1.6332	0.8698	511;5212;13440;13441	True;True;True;True	541;5457;14179;14180	3557;3558;36610;36611;36612;36613;93399;93400;93401;93402;93403;93404	12	0.00963297577259	60
O14933	574	Ubiquitin/ISG15-conjugating enzyme E2 L6	UBE2L6	0.87823	1.0716	8555;8949	True;True	8949;9449	59711;59712;59713;59714;62622;62623	6	0.0463994618709	312
O14949	575	Cytochrome b-c1 complex subunit 8	UQCRQ	1.1817	0.87433	1327;4192;5137	True;True;True	1392;4380;5378	9457;29444;29445;36132;36133;36134;36135;36136	8	0.0171536017002	70
O14965	576	Aurora kinase A	AURKA	0.82608	1.5196	1619;3080;3327;5169;8405;8464;10115;10394;11254;12956;13962	True;True;True;True;True;True;True;True;True;True;True	1696;3217;3472;5411;8778;8838;10673;10969;11889;13677;14729	11298;11299;11300;11301;11302;11303;11304;21054;22688;22689;22690;22691;36309;36310;36311;36312;36313;36314;58746;58747;58748;58749;58750;58751;59087;59088;59089;70696;70697;70698;70699;70700;72354;72355;72356;78380;78381;78382;90139;90140;90141;97266;97267;97268;97269;97270;97271	45	2.56670321835e-07	0
O14979-2	577	Heterogeneous nuclear ribonucleoprotein D-like	HNRPDL	0.87713	0.93177	1784;3144;3935;3960;4043;6196;6626;8575;8630;8631;13069;13070	True;True;True;True;True;True;True;True;True;True;True;True	1870;3284;3285;4100;4127;4218;6481;6925;8972;8973;8974;9038;9039;9040;9041;13793;13794	12643;12644;12645;12646;12647;12648;12649;12650;12651;12652;12653;12654;12655;12656;12657;12658;12659;21404;21405;21406;21407;21408;21409;21410;21411;21412;21413;21414;21415;21416;21417;21418;21419;21420;21421;21422;26970;27221;27222;27223;27224;27225;27226;27227;27228;27229;27230;27231;27232;27233;27234;27235;27236;27237;27238;27239;27240;28359;43262;43263;43264;43265;43266;43267;43268;43269;432…	147	0.00138164507869	32
O14980	578	Exportin-1	XPO1	1.0329	1.1065	559;1202;1490;2004;2375;2842;3011;3468;3469;3495;6113;7126;7283;7371;7378;7669;7796;8354;8517;8526;9474;9580;10098;10139;10147;10824;11464;12921;14437;14612;14629	True;True;True;True;True;True;True;True;True;True;True;True;True;True;True;True;True;True;True;True;True;True;True;True;True;True;True;True;True;True;True	592;1259;1562;2100;2480;2970;3144;3618;3619;3646;6394;7444;7607;7698;7706;8000;8144;8724;8897;8898;8911;10003;10116;10656;10699;10708;11425;12111;13642;15218;15399;15416	4000;4001;4002;4003;4004;4005;4006;4007;8561;8562;8563;10489;14094;16456;16457;16458;16459;19572;19573;19574;19575;19576;19577;19578;20683;20684;20685;20686;20687;20688;20689;20690;20691;20692;23634;23635;23636;23637;23638;23639;23843;23844;23845;42791;42792;42793;42794;50206;50207;50208;50209;50210;51155;51156;51157;51158;51669;51670;51671;51672;51673;51674;51675;51676;51677;51757;51758;51759;51…	144	0.0994968273234	1387
O15042	579	U2 snRNP-associated SURP motif-containing protein	U2SURP	1.04	0.96378	14;1239;1289;1665;2463;2551;3263;3330;3447;3579;4112;4113;6507;6583;6584;7421;7994;8479;8492;8702;8713;9092;9214;9332;11275;11276;11473;11474;11676;12279;12384;12815;12831;13874;14002;14532	True;True;True;True;True;True;True;True;True;True;True;True;True;True;True;True;True;True;True;True;True;True;True;True;True;True;True;True;True;True;True;True;True;True;True;True	15;1299;1353;1743;2569;2659;3408;3475;3596;3735;4296;4297;6803;6881;6882;7751;8351;8853;8867;9144;9156;9598;9726;9852;11911;11912;12120;12121;12336;12964;13074;13531;13547;14640;14770;15319	101;102;103;104;105;106;107;108;109;110;111;112;113;114;115;116;117;118;119;8811;8812;8813;8814;8815;8816;9129;9130;9131;9132;9133;9134;9135;9136;9137;11656;11657;11658;11659;11660;11661;11662;11663;11664;11665;17069;17070;17071;17072;17682;17683;17684;17685;17686;17687;17688;17689;17690;17691;17692;17693;17694;22321;22322;22323;22324;22325;22326;22327;22328;22329;22330;22331;22332;22333;22711;23…	315	3.79129083378e-06	0
O15067	580	Phosphoribosylformylglycinamidine synthase	PFAS	1.3306	0.83469	2739;3299;8093;9342	True;True;True;True	2860;3444;8456;9864	18928;22495;56681;56682;56683;56684;56685;56686;56687;65456;65457	11	0.00334561811585	0
O15111	581	Inhibitor of nuclear factor kappa-B kinase subunit alpha	CHUK	1.0945	0.92156	5838	True	6109	41011;41012;41013;41014;41015	5	0.500184257071	4336
O15144	583	Actin-related protein 2/3 complex subunit 2	ARPC2	0.73658	0.58457	1049;5490;13047	True;True;True	1102;5741;13771	7440;7441;38395;38396;90646	5	0.892738400944	8146
O15226	584	NF-kappa-B-repressing factor	NKRF	0.91097	0.93834	1604;2289;2448;3094;3264;5156;5662;5663;5758;8203;8891;9251;9897;10996;11076;12435;12538;12539;13208;14184	True;True;True;True;True;True;True;True;True;True;True;True;True;True;True;True;True;True;True;True	1680;2392;2554;3232;3409;5398;5922;5923;6026;8571;9376;9764;10447;11609;11694;13135;13245;13246;13940;14960	11193;11194;11195;11196;11197;11198;11199;11200;15928;15929;15930;15931;15932;15933;16977;16978;16979;16980;16981;16982;16983;21106;21107;21108;21109;21110;21111;21112;21113;21114;21115;21116;21117;21118;22334;22335;22336;22337;22338;22339;22340;22341;22342;22343;22344;22345;22346;22347;22348;36237;36238;36239;39656;39657;39658;39659;40382;57485;62177;62178;62179;62180;64707;64708;64709;64710;647…	115	0.595942787402	6257
O15230	585	Laminin subunit alpha-5	LAMA5	0.91168	1.2461	509;1594;1683;3306;5643;6990;7210;12440	True;True;True;True;True;True;True;True	539;1670;1762;3451;5901;7302;7530;13140	3550;3551;3552;3553;3554;11151;11840;22560;39540;48681;48682;48683;50760;86544	14	0.0258428544598	227
O15294	587	UDP-N-acetylglucosamine--peptide N-acetylglucosaminyltransferase 110 kDa subunit	OGT	0.48983	0.92083	133;360;583;1085;1268;1955;3158;3551;4549;5261;5494;5940;6056;6836;7240;7949;8398;8769;9391	True;True;True;True;True;True;True;True;True;True;True;True;True;True;True;True;True;True;True	139;377;617;1139;1331;2050;3300;3705;4757;5507;5745;6214;6336;7144;7562;8304;8769;9225;9916	1023;1024;2532;2533;2534;2535;2536;4198;4199;4200;4201;4202;7573;7574;7575;7576;7577;7578;7579;7580;9012;9013;9014;13809;21500;24230;32093;36886;36887;38404;38405;38406;38407;38408;38409;41603;41604;41605;42422;42423;42424;42425;42426;42427;47937;47938;47939;50906;55938;55939;55940;55941;55942;58654;58655;58656;58657;58658;58659;61482;61483;61484;61485;65842	61	1.7730363977e-05	0
O15379	588	Histone deacetylase 3	HDAC3	1.1143	1.0871	3367;6758;8763;10326;11045;12651;13486;13739;14273;14575	True;True;True;True;True;True;False;True;True;True	3515;7060;9218;10899;11662;13362;14236;14496;15049;15362	23073;23074;23075;23076;47346;47347;47348;47349;47350;47351;47352;47353;47354;47355;47356;47357;61449;61450;61451;61452;61453;71949;71950;71951;77029;77030;77031;77032;77033;77034;77035;77036;77037;87912;87913;87914;93721;93722;93723;93724;93725;93726;93727;93728;93729;95417;95418;99199;99200;99201;101049;101050;101051	43	0.744404164279	7583
O15504	589	Nucleoporin-like protein 2	NUPL2	0.67539		1898;5783;7031;7493	True;True;True;True	1993;6054;7345;7823	13397;40604;40605;48965;52679	5	0.500184257071	4395
O15514	590	DNA-directed RNA polymerase II subunit RPB4	POLR2D	0.73302	0.6111	401;691;2383;3244;6558	True;True;True;True;True	421;728;2488;3389;6856	2797;2798;4897;4898;16494;16495;16496;22209;45899	9	0.313938093775	3099
O43143	591	Putative pre-mRNA-splicing factor ATP-dependent RNA helicase DHX15	DHX15	0.9477	1.0906	654;790;1086;1843;2134;2160;2218;3042;3187;3673;5072;5078;5349;5521;5882;6417;6646;6888;7183;7986;10609;10774;11359;11475;12107;12183;12239;12316;12766;12775;13003;13235;14291;14440	True;True;True;True;True;True;True;True;True;True;True;True;True;True;True;True;True;True;True;True;True;True;True;True;True;True;True;True;True;True;True;True;True;True	691;828;1140;1935;2235;2261;2319;3175;3330;3833;5303;5309;5597;5773;6154;6711;6945;7197;7502;8343;11191;11374;11997;12122;12786;12787;12863;12924;13002;13003;13481;13490;13725;13969;15068;15221	4725;5462;5463;5464;5465;5466;5467;5468;5469;5470;5471;5472;5473;5474;5475;5476;7581;7582;7583;7584;7585;7586;7587;13057;13058;13059;13060;13061;13062;13063;13064;13065;13066;13067;13068;13069;13070;13071;13072;13073;15065;15165;15166;15167;15168;15169;15170;15171;15172;15498;15499;15500;15501;15502;20831;20832;20833;20834;20835;20836;20837;20838;20839;20840;20841;21649;21650;21651;21652;21653;21…	316	2.97961111633e-14	0
O43148	592	mRNA cap guanine-N7 methyltransferase	RNMT	1.1434	1.0685	1951;2380;5187;6336;6390;6947;7869;8145;8823;9052;9187;10579;11011;11882;12137	True;True;True;True;True;True;True;True;True;True;True;True;True;True;True	2046;2485;5431;6627;6684;7257;8219;8510;9299;9557;9699;11160;11626;12553;12817	13785;13786;13787;16479;16480;16481;16482;16483;16484;16485;36437;36438;36439;36440;36441;44224;44666;48469;48470;48471;48472;55393;55394;55395;55396;55397;55398;55399;55400;55401;55402;55403;57093;57094;57095;57096;57097;57098;57099;57100;57101;57102;57103;57104;61837;61838;61839;61840;61841;63307;63308;63309;63310;63311;63312;64217;64218;64219;64220;64221;64222;64223;64224;64225;64226;73751;737…	81	0.207861725186	2350
O43293	593	Death-associated protein kinase 3	DAPK3	1.1592	1.0358	2959;3803;5181;8885;13296	True;True;True;True;True	3089;3967;5424;9370;14032	20360;26098;26099;36371;36372;62158;62159;92483;92484;92485	10	0.332879754568	3298
O43294	594	Transforming growth factor beta-1-induced transcript 1 protein	TGFB1I1	1.2154	0.65941	1029;1487;4623;7731;8574;10444;13656	True;True;True;True;True;True;True	1079;1559;4837;8066;8971;11020;14413	7203;10478;10479;10480;32506;32507;32508;32509;54390;54391;54392;59817;59818;59819;72714;94893;94894	15	0.00178537776998	4
O43318	595	Mitogen-activated protein kinase kinase kinase 7	MAP3K7;DKFZp586F0420	1.0067	1.0513	356;1733;4593;6545;8720;8851;10928;13510;13663	True;True;True;True;True;True;True;True;True	373;1815;4807;6843;9163;9332;11539;14261;14420	2523;2524;2525;2526;2527;12297;32412;45838;45839;45840;61062;61063;61064;61065;61066;61067;61990;61991;61992;76320;93840;93841;94934;94935;94936	25	0.716423138126	7158
O43324	596	Eukaryotic translation elongation factor 1 epsilon-1	EEF1E1;hCG_2043275	1.0302	1.297	8;604;1757;3408;8981;9999;10029;13963	True;True;True;True;True;True;True;True	9;640;1840;3557;9481;10554;10585;14730	45;46;47;48;4349;4350;4351;12458;23275;62750;62751;70016;70017;70018;70236;70237;97272	17	0.148791792847	1445
O43390	597	Heterogeneous nuclear ribonucleoprotein R	HNRNPR;HNRPR	1.0066	0.89061	450;1804;2113;2399;2518;2519;2816;3936;6662;7124;7403;7748;9173;11772;12226;12292;12346;13778;13934;14258	False;True;True;True;True;True;True;False;True;False;True;True;True;True;False;True;True;True;True;True	473;1891;2212;2505;2625;2626;2943;4101;6961;7442;7733;8090;8091;9684;12439;12910;12978;13034;14539;14701;15034	3080;3081;3082;3083;3084;3085;3086;3087;3088;3089;3090;3091;3092;3093;3094;12805;12806;12807;12808;12809;12810;12811;12812;12813;12814;12815;12816;12817;12818;14811;14812;14813;14814;14815;14816;14817;14818;14819;14820;14821;14822;14823;16587;16588;16589;16590;16591;16592;16593;16594;16595;16596;16597;16598;16599;17484;17485;17486;17487;17488;17489;17490;17491;17492;17493;17494;17495;17496;17497;…	191	4.09423594476e-06	0
O43432	599	Eukaryotic translation initiation factor 4 gamma 3	EIF4G3	1.1098	1.1504	3381;4742;6913;8077;11188	False;True;True;True;True	3529;4957;7223;8438;11816	23148;23149;23150;23151;33245;33246;33247;33248;33249;33250;33251;48299;48300;48301;56595;77981;77982;77983;77984;77985;77986;77987;77988	18	0.445981689177	4447
O43617	601	Trafficking protein particle complex subunit 3	TRAPPC3	0.98681	0.86411	3717;3801;7321;8657;10544	True;True;True;True;True	3880;3965;7646;9073;11122	25459;26093;26094;51352;51353;51354;51355;51356;60352;73490	9	0.138640633813	1301
O43707	602	Alpha-actinin-4	ACTN4	0.92795	1.0401	570;1050;1538;3025;3188;4201;4815;6322;6797;7746;8115;9507;11226;12276;13145	False;False;True;True;False;True;False;False;False;False;True;True;True;False;False	604;1103;1610;3158;3331;4389;5032;6613;7101;8088;8478;10041;11858;12961;13875	4107;4108;4109;4110;7442;7443;7444;7445;10799;10800;10801;20756;21677;21678;29536;33694;33695;33696;33697;44132;44133;47704;47705;47706;47707;47708;47709;47710;47711;54530;56871;56872;66583;66584;66585;78232;78233;78234;85320;85321;91267;91268;91269;91270;91271;91272	13	0.27870738325	2733
O43809	603	Cleavage and polyadenylation specificity factor subunit 5	NUDT21	0.90881	0.98865	668;6412;7085;7759;7843;7844;7853;8299;8844;9709;10773;12277;12658;14344	True;True;True;True;True;True;True;True;True;True;True;True;True;True	705;6706;7399;8103;8192;8193;8202;8667;9323;10252;11373;12962;13369;15122	4801;4802;4803;4804;44920;44921;49459;49460;49461;49462;54596;54597;54598;54599;54600;54601;54602;55220;55221;55222;55223;55224;55225;55226;55227;55228;55229;55230;55231;55260;55261;55262;55263;55264;55265;55266;55267;55268;55269;55270;55271;55272;58044;58045;61927;61928;61929;67951;67952;67953;75461;75462;85322;85323;85324;85325;85326;85327;87932;87933;87934;87935;87936;87937;87938;87939;87940;8…	74	0.010257731181	140
O43823	604	A-kinase anchor protein 8	AKAP8	1.3823	1.0905	2992;3016;3881;4167;4982;6239;6546;9945;10918;10938;11013;11487;12657;12824	True;True;True;True;True;True;True;True;True;True;True;True;True;True	3124;3149;4045;4355;5210;6526;6844;10500;11528;11549;11628;12136;13368;13540	20549;20550;20551;20552;20553;20554;20555;20556;20708;20709;20710;20711;20712;20713;20714;20715;20716;20717;20718;20719;26557;26558;29274;29275;29276;29277;29278;29279;29280;29281;29282;29283;29284;34809;34810;34811;34812;34813;34814;34815;34816;34817;34818;34819;34820;43554;43555;43556;43557;43558;43559;43560;45841;45842;69607;69608;76275;76276;76277;76375;76376;76377;76378;76804;76805;76806;768…	85	0.000559262521965	10
O43837	605	Isocitrate dehydrogenase [NAD] subunit beta, mitochondrial	IDH3B	1.3131	0.94482	27;1820;2912;3184;3898;4996;5025;6387;7016;9122;11876;12959	True;True;True;True;True;True;True;True;True;True;True;True	29;1908;3041;3327;4062;5224;5254;6681;7330;9632;12547;13680	219;220;12896;12897;20090;20091;20092;20093;21641;21642;26673;26674;34941;34942;35147;35148;35149;35150;44653;44654;48876;48877;48878;63789;63790;82745;82746;90148;90149	27	0.00267222758186	21
O60244	606	Mediator of RNA polymerase II transcription subunit 14	MED14	1.2687	0.94618	446;783;859;1518;2817;3451;3735;4643;5001;5149;5243;5522;5530;5534;6345;6992;6993;7528;7556;7909;7916;8178;8320;8746;8813;9845;11365;12138;12481;13819;13856	True;True;True;True;True;True;True;True;True;True;True;True;True;True;True;True;True;True;True;True;True;True;True;True;True;True;True;True;True;True;True	468;821;904;1590;2944;3600;3898;4857;5229;5390;5488;5774;5782;5786;6636;7304;7305;7858;7886;8260;8269;8545;8690;9194;9287;10394;12003;12818;13181;14583;14620	3057;3058;3059;3060;5430;5431;5432;5433;5434;5435;5436;5437;5438;5439;5440;5441;5442;5443;5444;5445;5446;5955;5956;5957;10652;10653;10654;19454;19455;19456;19457;19458;23546;23547;23548;23549;23550;23551;23552;23553;23554;23555;23556;25570;25571;25572;25573;32613;34983;34984;34985;36211;36212;36213;36214;36215;36216;36742;36743;36744;36745;38667;38668;38669;38670;38671;38672;38673;38749;38750;387…	191	6.12651187831e-15	0
O60256	607	Phosphoribosyl pyrophosphate synthase-associated protein 2	PRPSAP2	1.4638	0.7221	436;1076;10545;11190;12653;13667	True;True;True;True;True;True	457;1129;11123;11818;13364;14424	2955;7549;7550;7551;73491;73492;77990;77991;87918;87919;94943	11	0.00764576169299	29
O60506	608	Heterogeneous nuclear ribonucleoprotein Q	SYNCRIP	1.0675	1.1068	378;450;533;1702;1710;2112;2398;2882;3936;6661;6863;7124;7402;7749;8481;9171;10336;10986;12226;12293;12786;13776;13777;13933;14257	True;True;True;True;True;True;True;True;True;True;True;True;True;True;True;True;True;True;True;True;True;True;True;True;True	397;473;565;1782;1790;2211;2504;3010;4101;6960;7171;7442;7732;8092;8093;8855;9682;10910;11599;12910;12979;13502;14537;14538;14700;15033	2630;2631;2632;2633;2634;2635;2636;2637;2638;2639;2640;3080;3081;3082;3083;3084;3085;3086;3087;3088;3089;3090;3091;3092;3093;3094;3800;3801;3802;3803;3804;3805;3806;12056;12057;12058;12059;12060;12061;12062;12063;12064;12065;12066;12067;12068;12069;12070;12071;12072;12103;12104;12105;12106;12107;12108;12109;12110;12111;12112;12113;12114;12115;14789;14790;14791;14792;14793;14794;14795;14796;14797;…	352	0.675407543647	7522
O60547	609	GDP-mannose 4,6 dehydratase	GMDS	0.61221	2.0109	3746;4819;5515;5898;9469;12789	True;True;True;True;True;True	3909;5036;5767;6171;9998;13505	25635;25636;25637;33708;33709;38631;38632;41386;41387;66286;88797;88798	12	0.00474176803841	15
O60573	610	Eukaryotic translation initiation factor 4E type 2	EIF4E2	1.2374	0.7472	1281;3213;3585;7519;7520;9629;10019;10770;12463;13373	True;True;True;True;True;True;True;True;True;True	1344;3357;3741;7849;7850;10167;10575;11370;13163;14110	9096;9097;9098;9099;9100;9101;21983;24464;24465;24466;24467;24468;52858;52859;52860;52861;52862;52863;52864;52865;52866;52867;67356;67357;67358;67359;67360;67361;70149;70150;70151;70152;75436;75437;75438;75439;86674;86675;86676;86677;86678;92971;92972;92973	44	6.64361669957e-07	0
O60678	611	Protein arginine N-methyltransferase 3	PRMT3	0.843	1.6101	752;1212;1477;5177;9934;10960;13332	True;True;True;True;True;True;True	790;1269;1549;5419;10488;11572;14069	5271;5272;5273;5274;8597;8598;10420;10421;10422;36349;36350;69554;69555;76538;76539;92752;92753	17	0.00359935658363	18
O60783	612	28S ribosomal protein S14, mitochondrial	MRPS14	0.89507	0.93894	4968;5659;8535	True;True;True	5193;5919;8923	34742;34743;34744;34745;34746;34747;34748;34749;34750;39643;39644;39645;39646;39647;39648;39649;39650;59603;59604;59605;59606	20	0.433048288428	4340
O60832	613	H/ACA ribonucleoprotein complex subunit 4	DKC1	0.85764	0.99776	160;662;3116;5715;6921;7281;12175	True;True;True;True;True;True;True	166;699;3254;5979;7231;7605;12855	1257;1258;1259;1260;4754;4755;4756;4757;21196;21197;40081;40082;40083;40084;40085;40086;48330;48331;48332;48333;51144;84534	21	0.130544605099	1336
O60884	614	DnaJ homolog subfamily A member 2	DNAJA2	0.77117	1.6804	1542;2563;5604;5973	True;True;True;True	1615;2671;5859;6250	10833;10834;17746;39244;39245;39246;39247;39248;39249;41793;41794;41795	12	0.00287341392785	10
O60907	615	F-box-like/WD repeat-containing protein TBL1X;F-box-like/WD repeat-containing protein TBL1Y	TBL1X;TBL1Y		1.074	4462;5058;6098;12150;12618;14368	False;True;True;False;False;False	4665;5288;6378;12830;13328;15146	31523;31524;31525;31526;31527;31528;31529;31530;31531;31532;35381;42681;42682;42683;84334;84335;84336;84337;84338;84339;84340;84341;87631;87632;87633;87634;87635;87636;87637;87638;87639;87640;87641;87642;87643;87644;87645;87646;87647;87648;99925;99926;99927;99928;99929;99930;99931;99932;99933;99934;99935	4	0.715000654688	6288
O75131	616	Copine-3	CPNE3	0.97937	1.19	1650;3357;8460	True;True;True	1727;3505;8834	11492;11493;11494;23012;23013;59061;59062;59063	7	0.236723570638	2155
O75175	617	CCR4-NOT transcription complex subunit 3	CNOT3	0.9321	1.0377	54;77;874;2437;7327;8742;13700	True;True;True;True;True;True;True	56;81;919;2543;7652;9189;14457	401;402;649;650;651;652;653;6028;6029;16888;16889;16890;51368;61292;61293;95149;95150	17	0.265946646106	2713
O75177	618	Calcium-responsive transactivator	SS18L1	1.1712	0.8801	907;3911;4227;11850	True;True;True;True	955;4076;4415;12520	6360;6361;6362;26738;26739;29698;29699;29700;29701;29702;29703;29704;29705;29706;29707;29708;29709;29710;29711;82613;82614;82615;82616	22	0.00267268623546	14
O75319	619	RNA/RNP complex-1-interacting phosphatase	DUSP11	0.54801	1.0216	3621;9537;11673;14384;14454	True;True;True;True;True	3779;10072;12333;15162;15237	24686;66799;66800;81300;99988;99989;100429	5	0.224915884016	1845
O75330	620	Hyaluronan mediated motility receptor	HMMR	0.54882	0.86139	761;2835;5678;6875;7723;8948;10555;14180	True;True;True;True;True;True;True;True	799;2963;5938;7184;8056;9448;11136;14956	5315;19552;19553;39830;48128;54323;62620;62621;73568;98595	9	0.37425931928	3619
O75340	621	Programmed cell death protein 6	PDCD6	1.0291	0.66821	482;8082;11191	True;True;True	509;8444;11819	3353;3354;56609;56610;77992;77993	6	0.0747354983059	634
O75369	622	Filamin-B	FLNB	0.92482	1.1905	59;180;266;424;449;496;497;597;600;893;1297;1315;1365;1372;1481;1559;1560;1684;1685;1695;2182;2186;2221;2251;3068;3174;3400;3520;3716;3781;3876;4265;4293;4359;4541;4962;5111;5131;5179;5344;5350;5425;5770;5805;5853;6283;6364;6924;7231;7306;7422;7552;7880;8289;8396;8401;9082;9462;9663;9693;9798;10048;10150;10605;10616;10811;11523;11525;11533;12033;12034;12130;12173;12758;13012;13030;13031;13240;132…	True;True;True;True;True;True;True;True;True;True;True;True;True;True;True;True;True;True;True;True;True;True;True;True;True;True;True;True;True;True;True;True;True;True;True;True;True;True;True;True;True;True;True;True;True;True;True;True;True;True;True;True;True;True;True;True;True;True;True;True;True;True;True;True;True;True;True;True;True;True;True;True;True;True;True;True;True;True;True;True…	63;187;279;445;472;525;526;633;636;940;1361;1380;1433;1440;1553;1633;1634;1763;1764;1774;2283;2287;2322;2353;3205;3317;3549;3674;3879;3945;4040;4453;4482;4551;4749;5187;5348;5372;5421;5592;5598;5674;6038;6076;6124;6572;6656;7234;7552;7631;7752;7882;8230;8657;8767;8772;9588;9991;10202;10233;10345;10604;10711;10712;11187;11198;11411;12174;12175;12177;12186;12708;12709;12810;12853;13473;13735;13754;…	426;427;428;429;430;431;1338;1339;1340;1341;1342;1343;1344;1911;1912;1913;1914;1915;1916;1917;1918;1919;1920;1921;2907;2908;2909;2910;2911;2912;2913;2914;2915;2916;3075;3076;3077;3078;3079;3455;3456;3457;3458;3459;3460;3461;3462;3463;3464;3465;3466;3467;3468;3469;3470;3471;3472;3473;4297;4298;4299;4300;4301;4302;4303;4304;4305;4306;4307;4308;4309;4310;4311;4322;4323;4324;6284;6285;6286;6287;6288;…	925	6.33473692783e-60	0
O75376	623	Nuclear receptor corepressor 1	NCOR1	1.1063	1.027	638;985;1151;2343;2577;2900;3127;3231;3397;4137;4141;4387;4621;5068;5120;5163;5348;5722;5945;7000;7017;8036;8128;9042;9062;9531;9879;10124;10808;10874;10958;11098;11169;11185;11327;11536;11631;11696;11954;12519;12600;12620;12688;12975;13001;13689;14108;14178;14464;14487;14551	True;True;True;True;True;True;True;True;True;True;True;True;True;True;True;True;True;True;True;True;True;True;True;True;True;True;True;True;True;True;True;True;True;True;True;True;True;True;True;True;True;True;True;True;True;True;True;True;True;True;True	674;1034;1208;2448;2686;3029;3266;3376;3546;4323;4327;4584;4835;5299;5359;5405;5596;5988;6219;7313;7331;8396;8491;9546;9567;10065;10429;10683;11408;11479;11570;11717;11796;11813;11964;12189;12289;12358;12626;13225;13309;13330;13401;13697;13723;14446;14880;14954;15247;15274;15338	4567;4568;4569;4570;4571;4572;4573;4574;4575;4576;4577;4578;6885;6886;6887;6888;6889;6890;6891;6892;8143;8144;16260;16261;16262;17820;20015;20016;20017;21296;22138;22139;22140;23216;29026;29027;29083;29084;29085;29086;30957;30958;30959;32503;32504;35495;35496;35497;35498;35499;35960;35961;35962;36271;36272;37507;40125;40126;40127;40128;40129;41620;41621;48733;48734;48879;48880;48881;48882;48883;4…	192	0.0245105225266	459
O75382	624	Tripartite motif-containing protein 3	TRIM3	0.55882	0.78633	2490;3890;6138;7232;7902;9832;11885	True;True;True;True;True;True;True	2596;4054;6419;7553;8253;10381;12557	17313;17314;26645;42900;50864;50865;55648;68897;68898;68899;82803	11	0.476906554968	4776
O75420	627	PERQ amino acid-rich with GYF domain-containing protein 1	GIGYF1		0.67981	3058;12358	True;True	3195;13046	20934;20935;20936;85948	4	0.144127034816	1186
O75448	628	Mediator of RNA polymerase II transcription subunit 24	MED24	1.2148	0.9392	298;716;724;2447;3089;3395;4650;5076;5792;6260;6957;7147;7685;8832;9826;10059;11078;11208;11283;11456;11518;13005;13873;13879;14029;14096;14106;14142	True;True;True;True;True;True;True;True;True;True;True;True;True;True;True;True;True;True;True;True;True;True;True;True;True;True;True;True	314;753;761;2553;3227;3544;4864;5307;6063;6548;7267;7465;8017;9309;10375;10615;11696;11840;11919;12102;12169;13727;14639;14646;14797;14868;14878;14915	2127;2128;2129;5074;5075;5076;5077;5078;5079;5080;5116;5117;5118;5119;5120;5121;16975;16976;21084;23210;23211;23212;23213;23214;32632;35541;35542;35543;35544;35545;35546;35547;35548;40663;40664;40665;40666;40667;43715;43716;43717;43718;43719;48520;48521;48522;50407;50408;50409;50410;50411;50412;50413;54113;54114;54115;54116;54117;61873;61874;61875;61876;61877;61878;68840;68841;70392;70393;70394;7…	126	1.71428291924e-11	0
O75489	629	NADH dehydrogenase [ubiquinone] iron-sulfur protein 3, mitochondrial	NDUFS3	1.0838	0.71167	1501;3255;6246	True;True;True	1573;3400;6533	10532;22251;22252;43603;43604;43605	6	0.247560787305	2177
O75494	630	Serine/arginine-rich splicing factor 10	SRSF10	0.97124	1.0909	1346;1347;3932;3933;10010;14275;14409	True;True;True;True;True;True;True	1413;1414;4097;4098;10566;15051;15189	9552;9553;9554;9555;9556;9557;9558;9559;9560;9561;9562;9563;9564;9565;9566;9567;9568;9569;9570;9571;9572;9573;9574;9575;9576;9577;26946;26947;26948;26949;26950;26951;26952;26953;26954;26955;26956;26957;26958;26959;26960;26961;26962;26963;26964;26965;70069;70070;70071;70072;70073;70074;70075;70076;70077;99211;99212;99213;99214;99215;99216;99217;99218;100127;100128;100129;100130;100131;100132;10013…	74	0.0060547474888	65
O75525	631	KH domain-containing, RNA-binding, signal transduction-associated protein 3	KHDRBS3	1.0698	1.9275	1964;3457;8369;8663;9782;14225;14317;14403	True;True;True;True;True;True;True;False	2059;3607;8740;9082;10327;15001;15094;15182	13832;13833;13834;13835;13836;13837;13838;13839;13840;13841;13842;23597;23598;23599;23600;23601;23602;23603;23604;58461;58462;58463;58464;58465;60429;60430;60431;60432;68437;68438;68439;68440;68441;68442;68443;68444;98820;98821;99627;100070;100071;100072;100073;100074;100075;100076;100077;100078;100079;100080;100081;100082	39	0.00146393414512	19
O75533	632	Splicing factor 3B subunit 1	SF3B1	1.1853	0.79691	56;331;552;556;603;1159;2021;2133;2387;3092;3866;4021;5698;5709;6017;6018;6092;6117;6120;6453;6455;6853;6907;7702;7703;8172;8204;9389;10131;11410;11889;12099;12228;12470;13384;13557;13995;14001	True;True;True;True;True;True;True;True;True;True;True;True;True;True;True;True;True;True;True;True;True;True;True;True;True;True;True;True;True;True;True;True;True;True;True;True;True;True	58;348;585;589;639;1216;2117;2234;2492;3230;4030;4195;5960;5971;6296;6297;6372;6398;6401;6747;6749;7161;7217;8034;8035;8539;8572;9914;10690;12053;12561;12777;12913;13170;14121;14311;14763;14769	405;406;2332;2333;2334;2335;2336;2337;2338;2339;2340;3972;3973;3974;3975;3976;3977;3978;3979;3980;3981;3982;3987;3988;3989;3990;3991;4341;4342;4343;4344;4345;4346;4347;4348;8185;8186;8187;8188;8189;8190;8191;8192;14242;14243;14244;14245;14246;14247;14248;14249;14250;15062;15063;15064;16512;16513;16514;21099;21100;21101;21102;21103;26417;26418;26419;26420;26421;26422;26423;26424;26425;26426;26427;…	188	6.84243573499e-23	0
O75569	633	Interferon-inducible double stranded RNA-dependent protein kinase activator A	PRKRA	1.4127	0.60707	34;7838;9362;10932;11349	True;True;True;True;True	36;8187;9886;11543;11986	251;252;55191;65625;65626;65627;65628;65629;76344;79050;79051	11	0.00334561811585	0
O75616	635	GTPase Era, mitochondrial	ERAL1	1.3121	1.0153	1447;3022;4950;7494;11808;12043	True;True;True;True;True;True	1519;3155;5175;7824;12475;12718	10263;10264;20748;20749;34589;34590;34591;52680;52681;52682;82350;82351;83675;83676	14	0.0961150924977	937
O75663	636	TIP41-like protein	TIPRL	1.1163	1.2012	3077;3274;4685;5242;5259;5829;5938;6694;8782;13478;13898	True;True;True;True;True;True;True;True;True;True;True	3214;3419;4899;5487;5505;6100;6212;6995;9238;14226;14665	21043;21044;21045;21046;22395;32861;32862;32863;36740;36741;36880;36881;40868;40869;41596;46923;46924;61524;61525;93685;93686;93687;96868;96869;96870;96871	25	0.367385490881	3749
O75694	637	Nuclear pore complex protein Nup155	NUP155	0.88163	1.0933	108;830;2728;2740;3362;3740;4336;4745;4925;4992;5555;5708;5839;5917;6102;6202;6259;6274;6506;6700;7513;7664;7884;8059;8455;8689;9422;9713;9755;10415;11663;11748;11971;12845;14433	True;True;True;True;True;True;True;True;True;True;True;True;True;True;True;True;True;True;True;True;True;True;True;True;True;True;True;True;True;True;True;True;True;True;True	113;874;2849;2861;3510;3903;4527;4961;5150;5220;5808;5970;6110;6191;6382;6489;6547;6563;6802;7002;7843;7995;8234;8419;8829;9126;9949;10256;10300;10990;12323;12415;12644;13561;15213	899;900;901;902;903;5709;18888;18889;18890;18929;18930;18931;18932;18933;18934;18935;18936;18937;18938;23039;23040;25607;30458;30459;30460;30461;30462;33282;33283;33284;33285;33286;34468;34469;34470;34471;34472;34473;34474;34916;34917;34918;34919;34920;34921;34922;34923;34924;34925;34926;34927;34928;39001;39002;39003;39004;39005;39006;39007;39987;39988;39989;39990;39991;39992;39993;41016;41017;41…	208	9.47802354691e-14	0
O75815	638	Breast cancer anti-estrogen resistance protein 3	BCAR3	1.1857	1.0649	656;1975;2640;3498;3538;3891;4926;5075;5536;5618;9280;9287;9401;9854;10170;10675;11544;12205;13671	True;True;True;True;True;True;True;True;True;True;True;True;True;True;True;True;True;True;True	693;2071;2755;3649;3692;4055;5151;5306;5788;5873;9796;9803;9927;10403;10734;11265;12198;12888;14428	4734;13931;13932;13933;13934;13935;18397;18398;18399;18400;18401;18402;18403;18404;18405;18406;18407;18408;18409;23850;23851;23852;23853;23854;23855;24153;24154;24155;24156;24157;24158;24159;26646;26647;26648;26649;34475;35535;35536;35537;35538;35539;35540;38769;38770;39324;39325;39326;39327;39328;39329;64986;64987;64988;64989;64990;64991;65027;65028;65908;65909;69013;71077;74564;74565;74566;7456…	83	0.189486800306	2085
O75821	639	Eukaryotic translation initiation factor 3 subunit G	EIF3G	0.91108	1.1009	2594;2615;2997;3916;7842;13816;14606	True;True;True;True;True;True;True	2708;2730;3129;4081;8191;14580;15393	17990;18208;18209;18210;20579;20580;20581;20582;20583;20584;26754;26755;55215;55216;55217;55218;55219;96214;96215;101468;101469;101470	21	0.305197753447	3062
O75843	640	AP-1 complex subunit gamma-like 2	AP1G2	0.91734		1410;4062;13281	True;True;True	1479;4241;14017	10063;28492;92402;92403	4	1.0	8811
O75874	641	Isocitrate dehydrogenase [NADP] cytoplasmic	IDH1	1.5077		5903;8395;9138;12655;12970	True;True;True;True;True	6177;8766;9649;13366;13691	41419;58616;63864;87927;90203	5	0.500184257071	4398
O94808	643	Glutamine--fructose-6-phosphate aminotransferase [isomerizing] 2	GFPT2	2.0106	0.60697	2525;2570;4634;4811;4816;5459;8176;13190;13227;13506	True;False;False;False;True;True;True;True;False;True	2632;2679;4848;5028;5033;5709;8543;13922;13960;14257	17550;17551;17773;17774;32565;32566;32567;32568;33671;33672;33673;33674;33675;33698;33699;38130;38131;38132;57301;91856;92066;92067;92068;92069;92070;92071;93829	10	0.00503350820061	0
O94842	644	TOX high mobility group box family member 4	TOX4	0.74052	0.92732	2052;4337;4553;5745;6012;11886;11897	True;True;True;True;True;True;True	2151;4528;4761;6013;6291;12558;12569	14491;14492;14493;14494;14495;14496;14497;14498;30463;30464;30465;30466;32128;32129;32130;32131;32132;32133;40294;40295;40296;40297;40298;40299;40300;40301;40302;42087;42088;42089;42090;42091;42092;42093;42094;82804;82805;82806;82807;82808;82809;82886;82887	41	0.0200171953694	222
O94855	645	Protein transport protein Sec24D	SEC24D	1.1129	1.391	1218;2355;2899;5400;5605;5781;6389;6905;7069;9839;10133;10214;11252;11810;13093;13336;14458	True;True;True;True;True;True;True;True;True;True;True;True;True;True;True;True;True	1276;2460;3028;5649;5860;6052;6683;7215;7383;10388;10692;10779;11887;12477;13819;14073;15241	8661;8662;8663;8664;8665;8666;8667;8668;8669;8670;8671;16316;16317;20011;20012;20013;20014;37794;37795;37796;37797;37798;37799;37800;37801;39250;39251;39252;40594;40595;40596;40597;40598;40599;40600;40601;40602;44660;44661;44662;44663;44664;44665;48260;48261;48262;48263;48264;48265;48266;49111;49112;49113;49114;49115;49116;49117;49118;49119;49120;49121;49122;49123;49124;49125;68930;68931;68932;68…	105	0.000182653709034	2
O94880	646	PHD finger protein 14	PHF14	0.69282		7783;10955	True;True	8129;11567	54792;76507;76508;76509;76510	5	0.0431144467831	0
O94913	647	Pre-mRNA cleavage complex 2 protein Pcf11	PCF11	0.81852	0.88103	886;1326;2392;2572;2747;2836;3686;5241;6402;6802;7922;8182;8199;8200;9260;9666;10083;11531;11665;11843;11844;12504;14193	True;True;True;True;True;True;True;True;True;True;True;True;True;True;True;True;True;True;True;True;True;True;True	931;1391;2497;2681;2868;2964;3846;5486;6696;7106;8275;8549;8567;8568;9773;10205;10640;12184;12325;12513;12514;13209;14969	6084;6085;6086;6087;6088;6089;9449;9450;9451;9452;9453;9454;9455;9456;16545;16546;16547;16548;16549;16550;16551;17802;17803;17804;17805;17806;17807;17808;17809;17810;17811;17812;17813;18984;19554;19555;25240;25241;25242;25243;25244;25245;25246;25247;25248;25249;25250;25251;25252;25253;25254;36737;36738;36739;44776;44777;47723;47724;47725;47726;47727;47728;47729;47730;47731;55791;57329;57330;57331…	126	0.0862906302182	1145
O94916	648	Nuclear factor of activated T-cells 5	NFAT5	1.5771	2.1992	887;3884;5123;6083;6977;10941;10946;13193;13597	True;True;True;True;True;True;True;True;True	932;4048;5362;6363;7289;11552;11558;13925;14352	6090;6091;6092;6093;6094;6095;6096;6097;26604;35982;35983;35984;35985;35986;42588;42589;42590;42591;48590;48591;48592;48593;48594;48595;48596;48597;76390;76433;76434;76435;76436;76437;76438;91860;91861;91862;91863;91864;91865;91866;91867;91868;91869;91870;94389;94390	46	0.291746245856	3095
O94929	649	Actin-binding LIM protein 3	ABLIM3	1.2342	0.73938	1476;6123	True;True	1548;6404	10417;10418;10419;42827;42828;42829;42830	6	0.463071015015	4415
O95363	651	Phenylalanine--tRNA ligase, mitochondrial	FARS2	1.0436	1.156	517;884;1524;1903;3346;4897;5452;6766;7730;8318;9202;11970;12258;14471	True;True;True;True;True;True;True;True;True;True;True;True;True;True	548;929;1596;1998;3493;5121;5702;7068;8065;8688;9714;12643;12943;15255	3633;3634;3635;3636;6074;6075;6076;6077;6078;6079;6080;6081;10682;10683;13417;13418;13419;13420;22843;22844;22845;22846;34293;34294;34295;38106;38107;38108;47414;47415;54385;54386;54387;54388;54389;58169;58170;58171;58172;64296;64297;64298;83311;83312;83313;83314;83315;85235;100496	45	0.00437014323982	52
O95402	652	Mediator of RNA polymerase II transcription subunit 26	MED26	0.71333	1.0777	434;1067;2154;10091	True;True;True;True	455;1120;2255;10648	2940;7521;15149;15150;15151;70544;70545	7	0.0425224779981	311
O95409	653	Zinc finger protein ZIC 2	ZIC2	1.5449	0.67089	7202;8756;14030	True;True;True	7522;9209;14798	50721;50722;50723;50724;50725;50726;50727;50728;50729;50730;61408;61409;97626;97627;97628	15	0.000805276236967	1
O95429	654	BAG family molecular chaperone regulator 4	BAG4	0.89327	1.3689	418;1336;1988;2684;11141;11898;13669;13670;14630	True;True;True;True;True;True;True;True;True	439;1402;1403;2084;2801;11764;12570;14426;14427;15417	2874;2875;9520;9521;9522;9523;9524;9525;9526;14016;14017;14018;14019;14020;14021;18615;18616;18617;18618;77634;77635;77636;77637;77638;77639;82888;82889;94949;94950;94951;94952;94953;94954;94955;101623;101624	35	7.3780715551e-05	0
O95486	655	Protein transport protein Sec24A	SEC24A	1.0966	1.0819	620;765;836;1083;1388;1516;1611;1799;2760;2906;4347;5402;5481;6349;7093;7758;7866;7867;8874;9284;9366;9619;11457;12115;12278;12328;12372;12747;12909;13497;13892;13954;14527	True;True;True;True;True;True;True;True;True;True;True;True;True;True;True;True;True;True;True;True;True;True;True;True;True;True;True;True;True;True;True;True;True	656;803;880;881;1137;1456;1588;1687;1688;1885;2883;3035;4539;5651;5732;6640;7407;8102;8216;8217;9357;9358;9800;9890;10157;12103;12795;12963;13015;13062;13462;13629;14248;14659;14721;15314	4459;4460;4461;4462;5330;5750;5751;5752;5753;5754;5755;5756;5757;5758;5759;7569;7570;9883;9884;9885;9886;9887;9888;9889;9890;9891;9892;9893;9894;9895;9896;9897;9898;9899;9900;9901;9902;9903;9904;9905;10628;10629;10630;10631;10632;10633;10634;11258;11259;11260;11261;11262;11263;11264;11265;11266;11267;11268;11269;11270;11271;11272;12747;12748;12749;12750;12751;12752;12753;12754;12755;12756;19106;1…	357	0.399355093428	5175
O95639	656	Cleavage and polyadenylation specificity factor subunit 4	CPSF4	0.96192	1.0306	3224;3258;4128;8827;10284;11736;12491	True;True;True;True;True;True;True	3368;3403;4313;9303;9304;10851;12401;13195;13196	22081;22082;22083;22084;22085;22086;22087;22291;22292;22293;22294;22295;22296;22297;22298;28958;28959;28960;28961;61854;61855;61856;61857;61858;61859;61860;61861;61862;61863;61864;71655;71656;81856;81857;81858;81859;81860;81861;81862;81863;86874;86875;86876;86877;86878;86879;86880;86881;86882;86883;86884;86885;86886;86887;86888;86889;86890;86891;86892	55	0.0426002036252	535
O95758	657	Polypyrimidine tract-binding protein 3	PTBP3	0.96002	0.85553	2802;5502;8275;8520;9311;13815	True;True;False;True;True;False	2928;5754;8643;8902;9831;14579	19381;19382;38435;38436;57892;57893;57894;57895;57896;57897;57898;59466;65188;65189;96201;96202;96203;96204;96205;96206;96207;96208;96209;96210;96211;96212;96213	7	0.236723570638	2282
O95782	658	AP-2 complex subunit alpha-1	AP2A1	1.1154	0.85173	718;1075;1489;2781;3394;4250;7532;8960;11719;12597;13103;14252;14376	True;True;True;True;True;True;True;True;True;True;True;True;True	755;1128;1561;2907;3543;4438;7862;9460;12384;13306;13830;15028;15154	5085;5086;5087;5088;5089;5090;7548;10485;10486;10487;10488;19264;19265;23209;29840;29841;29842;52946;62671;81750;87509;90981;90982;90983;90984;90985;90986;90987;99027;99969	29	0.00363375649758	31
O95793	659	Double-stranded RNA-binding protein Staufen homolog 1	STAU1	0.88719	1.1119	1161;2586;2706;2843;5664;6442;6472;6784;7670;7885;8822;8939;8941;8942;9236;9302;9303;9731;10967;12299;13598;13640;13753;13781	True;True;True;True;True;True;True;True;True;True;True;True;True;True;True;True;True;True;True;True;True;True;True;True	1218;2695;2824;2971;5924;6736;6767;7086;8001;8002;8235;9298;9438;9440;9441;9749;9822;9823;10275;11579;12985;14353;14395;14512;14542	8207;8208;17858;17859;17860;17861;18787;18788;18789;18790;18791;19579;19580;39660;39661;39662;39663;45172;45173;45174;45175;45331;47511;47512;47513;47514;47515;47516;54010;54011;54012;54013;55546;55547;55548;55549;55550;55551;55552;61834;61835;61836;62553;62554;62555;62556;62557;62558;62559;62560;62565;62566;62567;62568;62569;62570;64619;64620;64621;64622;64623;64624;65140;65141;65142;68093;68094…	90	6.99050468959e-10	0
O95816	660	BAG family molecular chaperone regulator 2	BAG2	1.242	0.25051	2542;7508;10585	True;True;True	2649;7838;11167	17648;52808;52809;73803;73804	5	0.345231071772	3205
O95817	661	BAG family molecular chaperone regulator 3	BAG3	1.2442	0.8055	109;530;2442;2680;2994;3050;4842;4843;5260;5824;5825;9571;9653;9665;10365;11706;11751;12244;12934;13179;13641;13642;13664	True;True;True;True;True;True;True;True;True;True;True;True;True;True;True;True;True;True;True;True;True;True;True	114;562;2548;2797;3126;3187;5060;5061;5506;6095;6096;10107;10192;10204;10939;12368;12418;12929;13655;13911;14396;14397;14421	904;905;906;907;908;909;910;3743;3744;16960;16961;16962;16963;16964;16965;18601;18602;18603;18604;20562;20563;20564;20565;20566;20567;20568;20569;20892;20893;20894;20895;20896;33926;33927;33928;33929;33930;33931;33932;33933;36882;36883;36884;36885;40854;40855;40856;40857;40858;40859;40860;40861;40862;67024;67025;67026;67027;67502;67503;67504;67505;67506;67507;67611;67612;72149;72150;72151;81646;8…	110	1.344227508e-17	0
O95900	663	Probable tRNA pseudouridine synthase 2	TRUB2	1.0044	0.97193	787;1525;2033;5586;11391;11554;12545	True;True;True;True;True;True;True	825;1597;2130;5841;12033;12208;13252	5454;5455;10684;10685;10686;10687;14349;14350;39170;39171;39172;39173;79296;80439;80440;80441;87189;87190;87191	19	0.49385750421	4996
O96007	664	Molybdopterin synthase catalytic subunit	MOCS2	0.81713	1.3543	124;7209	True;True	130;7529	977;978;979;50756;50757;50758;50759	7	0.0179604775261	1
O96008	665	Mitochondrial import receptor subunit TOM40 homolog	TOMM40	1.1456	1.2431	6443;7886	True;True	6737;8236	45176;45177;55553;55554	4	0.715000654688	6276
O96019	666	Actin-like protein 6A	ACTL6A	1.0503	0.99806	1418;1419;2476;2595;2656;2828;3657;5769;7309;7418;8222;9080;9646;9967;10496;10943;11097;11545;11798;12040;12885	True;True;True;True;True;True;True;True;True;True;True;True;True;True;True;True;True;True;True;True;True	1487;1488;1489;1490;2582;2709;2771;2772;2955;2956;3817;6037;7634;7748;8590;9585;9586;10185;10522;11074;11554;11555;11716;12199;12465;12715;13603;13604	10095;10096;10097;10098;10099;10100;10101;10102;10103;10104;10105;10106;10107;10108;10109;10110;10111;10112;10113;10114;10115;10116;10117;10118;10119;10120;10121;10122;10123;10124;10125;10126;10127;10128;10129;17199;17200;17201;17202;17203;17991;17992;17993;17994;17995;17996;17997;18486;18487;18488;18489;18490;18491;18492;18493;18494;18495;18496;18497;18498;18499;18500;18501;18502;18503;18504;194…	289	6.49160539145e-05	1
P00338	667	L-lactate dehydrogenase A chain	LDHA	0.78251	1.0862	1682;1906;3389;3900;7565;8346;10391;13805	True;True;True;True;True;True;True;True	1761;2001;3538;4064;7895;8716;10966;14568	11837;11838;11839;13425;13426;23191;23192;26678;26679;53220;53221;53222;53223;53224;58285;58286;58287;58288;72325;72326;96163	21	0.00413720799464	23
P00390	668	Glutathione reductase, mitochondrial	GSR	1.4142	0.89283	168;727;11879;12757	True;True;True;True	175;764;12550;13472	1296;1297;1298;1299;5138;5139;5140;5141;5142;82751;82752;88590;88591;88592;88593	15	0.00146977368994	6
P00492	670	Hypoxanthine-guanine phosphoribosyltransferase	HPRT1	1.1986	0.85523	3271;3725;9501;11207;11874;12416;13038;13197	True;True;True;True;True;True;True;True	3416;3888;10034;11839;12545;13113;13762;13929	22383;22384;22385;25486;25487;25488;25489;66531;66532;66533;66534;66535;66536;66537;78131;82742;82743;86386;86387;86388;90618;90619;90620;90621;91888;91889	24	3.4300562234e-05	0
P00533	671	Epidermal growth factor receptor	EGFR	1.0156	1.3328	2670;2755;3863;4369;5782;5962;7527;8266;9239;12068;13326;14063	True;True;True;True;True;True;True;True;True;True;True;True	2787;2877;4027;4561;6053;6239;7857;8634;9752;12746;14063;14832	18552;18553;19047;26404;26405;30740;30741;30742;40603;41762;41763;41764;41765;41766;52903;52904;52905;52906;57828;57829;64632;64633;64634;64635;64636;64637;64638;64639;83854;83855;83856;83857;83858;92705;92706;92707;97816;97817;97818	38	0.00599268731486	97
P01621	672	Ig kappa chain V-III region NG9		0.014688	0.011979	3630;7569	True;True	3789;7899	24782;24783;24784;24785;24786;24787;24788;24789;53259;53260;53261;53262;53263;53264;53265	14	0.924978307121	9023
P06312	673	Ig kappa chain V-IV region Len;Ig kappa chain V-IV region;Ig kappa chain V-IV region JI;Ig kappa chain V-IV region B17	IGKV4-1	2.3046		7570	True	7900	53266;53267;53268	3	1.0	7486
P01892	674	HLA class I histocompatibility antigen, A-2 alpha chain;HLA class I histocompatibility antigen, A-69 alpha chain;HLA class I histocompatibility antigen, Cw-17 alpha chain	HLA-A;HLA-C	1.0917	0.82056	932;1520;3370;12902;13982	True;True;True;True;True	980;1592;3518;13622;14750	6529;10656;10657;10658;23092;23093;89819;89820;97378;97379	10	0.114128327762	1067
P02452	675	Collagen alpha-1(I) chain	COL1A1	0.3121		3994;4485	True;True	4166;4688	27952;27953;31665	2	0.179712494879	0
P02545	676	Prelamin-A/C;Lamin-A/C	LMNA	0.96738	1.0887	151;462;963;964;1028;2425;5268;5970;6693;6748;6830;7400;7953;8033;8052;8325;8839;9160;9418;11069;11304;11465;11873;12014;12323;12855	True;True;True;True;True;True;True;True;True;True;True;True;True;True;True;True;True;True;True;True;True;True;True;True;True;True	157;487;1011;1012;1078;2531;5514;6247;6994;7050;7138;7730;8308;8393;8412;8695;9316;9671;9945;11687;11940;12112;12544;12688;13010;13571	1213;1214;1215;1216;3164;3165;3166;3167;6713;6714;6715;6716;6717;6718;6719;6720;6721;7199;7200;7201;7202;16840;16841;16842;36918;36919;36920;36921;36922;36923;41785;41786;46918;46919;46920;46921;46922;47264;47265;47266;47267;47268;47269;47892;47893;47894;47895;51857;51858;51859;51860;51861;51862;55953;55954;55955;55956;56383;56384;56385;56386;56387;56475;56476;58192;58193;61892;61893;61894;61895;…	115	0.000916034623537	15
P02794	678	Ferritin heavy chain;Ferritin	FTH1	0.093772	0.06087	2659;5362;8651;10176;14228	True;True;True;True;True	2775;5610;9065;10740;15004	18508;18509;18510;37587;37588;37589;37590;60319;71092;71093;98837;98838	11	1.0	9672
P04080	679	Cystatin-B	CSTB	1.1795	1.0176	615;11657;13056;13180	True;True;True;True	651;12317;13780;13912	4427;4428;4429;4430;81213;81214;81215;81216;81217;90748;90749;90750;90751;90752;90753;90754;90755;91799;91800;91801;91802;91803;91804;91805;91806;91807;91808;91809;91810	28	0.00132379520273	10
P04259	680	Keratin, type II cytoskeletal 6B	KRT6B	0.029589		208;221;797;1016;1089;1122;2042;3161;3198;3199;3439;4581;4609;5908;6207;6749;6978;7571;8061;8062;9165;9167;9168;9183;9289;9898;10069;10159;10160;10508;11085;11430;11662;11992;11993;12367;14111;14189;14195	False;False;False;False;False;True;False;False;False;False;False;False;False;False;False;False;False;False;False;False;False;False;False;False;False;False;True;False;False;False;False;False;False;False;False;False;False;False;False	220;233;837;838;1066;1143;1179;2140;3303;3304;3342;3343;3588;4794;4823;6182;6494;7051;7290;7901;8421;8422;9676;9678;9679;9695;9805;10448;10626;10722;10723;11086;11703;12073;12322;12666;12667;13057;14883;14965;14971	1507;1508;1509;1510;1511;1512;1579;1580;1581;1582;1583;5536;5537;5538;5539;5540;5541;5542;5543;5544;7122;7123;7124;7125;7126;7127;7128;7129;7130;7131;7132;7133;7134;7593;7594;7958;7959;7960;7961;14405;14406;14407;14408;21505;21506;21507;21508;21509;21510;21511;21512;21513;21514;21824;21825;21826;21827;21828;21829;21830;21831;21832;23418;23419;23420;23421;23422;32332;32333;32459;41433;43356;47270;…	6	0.0277078493581	0
P04406	682	Glyceraldehyde-3-phosphate dehydrogenase	GAPDH	0.81395	0.86344	3804;7380;8234;8348;13201;13205;13849;14016	True;True;True;True;True;True;True;True	3968;7709;8602;8718;13933;13937;14613;14784	26100;26101;26102;26103;51766;51767;51768;51769;51770;57631;57632;57633;57634;58290;58291;58292;58293;58294;58295;91912;91913;91914;91915;91916;91917;91918;91942;91943;91944;96466;96467;96468;96469;96470;97532;97533;97534;97535;97536	39	0.0475229402031	529
P04424	683	Argininosuccinate lyase	ASL	1.2811	0.84279	289;2066;5755	True;True;True	303;2165;6023	2061;14547;14548;40356;40357;40358	6	0.600179487141	5583
P04632	684	Calpain small subunit 1	CAPNS1	1.0915	1.123	5610;7037;7155;8637;11459;12246;14426	True;True;True;True;True;True;True	5865;7351;7473;9048;12105;12931;15206	39274;39275;48975;48976;50457;50458;50459;60213;60214;60215;60216;79798;79799;85175;85176;85177;85178;85179;100231;100232;100233	21	0.848394698354	8397
P04637	685	Cellular tumor antigen p53	TP53	1.4127	0.43042	736;2714;6285;6376;7157;10290;10672;12752;13017	True;True;True;True;True;True;True;True;True	774;2834;6574;6669;7475;10857;11261;13467;13740	5213;18814;18815;18816;43875;43876;43877;44538;44539;44540;44541;50494;50495;71682;71683;74532;74533;74534;74535;74536;88575;88576;88577;90523;90524;90525	26	1.05030530665e-05	0
P04792	686	Heat shock protein beta-1	HSPB1	1.1946	0.40168	4509;6820;7044;13729	True;True;True;True	4715;7127;7358;14486	31842;47830;49011;49012;49013;95385;95386;95387;95388	8	0.0172902805929	76
P04899	687	Guanine nucleotide-binding protein G(i) subunit alpha-2;Guanine nucleotide-binding protein G(t) subunit alpha-1;Guanine nucleotide-binding protein G(i) subunit alpha-1;Guanine nucleotide-binding protein G(t) subunit alpha-2;Guanine nucleotide-binding protein G(o) subunit alpha;Guanine nucleotide-binding protein G(k) subunit alpha;Guanine nucleotide-binding protein G(t) subunit alpha-3;Guanine nuc…	GNAI2;GNAS;GNAT1;GNAI1;GNAT2;GNAO1;GNAI3;GNAT3;GNAL	1.0364	0.78129	1285;7592	True;True	1348;7922	9115;53438;53439;53440;53441;53442;53443	7	0.498962298604	4693
P0C0S8	688	Histone H2A type 1-J;Histone H2A type 1-H;Histone H2A.J;Histone H2A type 2-C;Histone H2A type 1-C;Histone H2A type 3;Histone H2A type 2-A;Histone H2A type 1-D;Histone H2A type 1;Histone H2A type 1-B/E;Histone H2A;Histone H2A.V;Histone H2A.Z	HIST1H2AJ;HIST1H2AH;H2AFJ;HIST2H2AC;HIST1H2AC;HIST3H2A;HIST2H2AA3;HIST1H2AD;HIST1H2AG;HIST1H2AB;H2AFV;H2AFZ	0.75969	1.0371	431;5002;13791	True;True;True	452;5230;14554	2933;2934;2935;2936;2937;34986;34987;96086;96087;96088;96089;96090;96091;96092;96093;96094;96095;96096	18	0.0056844740039	39
P05141	690	ADP/ATP translocase 2	SLC25A5	1.0732	1.0776	152;1479;2879;3833;4383;4410;7603;8877;9445;10013;10014;12037;12046;14232	True;True;True;True;True;True;True;True;True;True;True;True;True;True	158;1551;3007;3997;4579;4610;7933;9361;9974;10569;10570;12712;12721;15008	1217;1218;1219;10425;10426;10427;10428;10429;10430;10431;10432;10433;19831;19832;19833;19834;26237;26238;26239;26240;26241;26242;26243;26244;30940;30941;31105;31106;31107;31108;31109;31110;31111;53503;53504;53505;53506;53507;53508;53509;53510;53511;53512;53513;53514;53515;53516;53517;53518;53519;62091;66201;70093;70094;70095;70096;70097;70098;70099;70100;70101;70102;70103;70104;83644;83645;83646;…	82	0.206095788535	2372
P05161	691	Ubiquitin-like protein ISG15	ISG15	0.59717	1.035	4793;5445;6824;8267	True;True;True;True	5010;5694;7131;8635	33537;33538;33539;38080;38081;38082;47845;47846;47847;47848;47849;47850;47851;57830;57831;57832;57833;57834;57835;57836;57837;57838;57839;57840;57841;57842	24	0.00857443461111	87
P05387	693	60S acidic ribosomal protein P2	RPLP2	0.94771	1.0837	5591;9126;14592	True;True;True	5846;9636;15379	39185;39186;63805;63806;101189	5	0.500184257071	4387
P05388	694	60S acidic ribosomal protein P0;60S acidic ribosomal protein P0-like	RPLP0;RPLP0P6	0.41209	0.92614	358;4129;4424;4678;5533;12559;13275	True;True;True;True;True;True;True	375;4314;4625;4892;5785;13266;14011	2529;2530;28962;28963;28964;31178;31179;31180;31181;32829;32830;32831;32832;32833;32834;32835;38761;38762;38763;38764;87273;87274;87275;87276;87277;92366;92367	27	0.043573275862	452
P05412	695	Transcription factor AP-1	JUN	1.629	0.99858	988;6806;9395;9517	True;True;True;True	1038;7111;9920;10051	6930;6931;6932;47742;47743;65862;65863;66636;66637	9	0.0381517101734	297
P05455	696	Lupus La protein	SSB	1.9718	0.73984	2995;3113;4619;5489;6862;8281;14354	True;True;True;True;True;True;True	3127;3251;4833;5740;7170;8649;15132	20570;20571;21191;21192;32488;32489;32490;32491;38394;48046;48047;57917;57918;57919;57920;99861;99862	14	0.000978706525317	0
P05783	698	Keratin, type I cytoskeletal 18	KRT18	0.67217	1.4158	967;1013;1059;2109;3012;4068;4335;6057;6629;6679;6813;6936;7486;7981;9382;9796;9837;10306;10307;10590;11316;11784;12705;13251;13266;14143;14219;14619	True;True;True;True;True;True;True;True;True;False;True;True;True;True;True;True;True;True;True;True;True;True;True;True;True;True;True;True	1015;1063;1112;2208;3145;4248;4249;4526;6337;6928;6980;7119;7246;7816;8337;8338;9907;10343;10386;10878;10879;11172;11952;12451;13419;13420;13985;14001;14002;14916;14917;14995;15406	6727;6728;6729;6730;6731;6732;6733;6734;6735;6736;6737;7106;7107;7108;7109;7110;7111;7112;7495;7496;14741;14742;14743;14744;14745;20693;20694;28533;28534;28535;28536;28537;28538;28539;28540;28541;28542;28543;30451;30452;30453;30454;30455;30456;30457;42428;42429;42430;42431;42432;42433;42434;42435;42436;42437;42438;46479;46480;46481;46838;46839;46840;46841;46842;46843;46844;46845;46846;47804;47805…	145	2.16564472802e-22	0
P06493	699	Cyclin-dependent kinase 1	CDK1	0.62252	0.9735	343;681;1734;5043;5877;6517;7018;8523;9178;11521;13974;14041;14372;14563	True;True;True;True;True;True;True;True;True;True;True;True;True;True	360;718;1816;5272;6149;6814;7332;8907;9689;12172;14742;14810;15150;15350	2392;4853;12298;12299;12300;35296;35297;35298;41267;41268;45655;45656;45657;45658;45659;45660;48888;48889;59515;59516;59517;59518;64131;64132;80177;80178;80179;97348;97349;97681;99950;101005;101006	33	0.0041327951126	37
P06703	700	Protein S100-A6	S100A6	0.90873	0.92288	7734;7937	True;True	8069;8292	54396;54397;55878;55879	4	1.0	8721
P06733	701	Alpha-enolase;Enolase	ENO1	0.51957	0.38284	144;1402;3669;4414;5389;6767;12250;14346	True;True;True;True;True;True;True;True	150;1471;3829;4615;5638;7069;12935;15124	1161;1162;1163;1164;1165;10029;10030;10031;25136;31125;37754;37755;47416;47417;85194;85195;99811;99812;99813	18	0.371973771965	3768
P06748	702	Nucleophosmin	NPM1	0.96108	1.127	184;1440;4508;7674;8875;8880;12708;12709;12908;13796	True;True;True;True;True;True;True;True;True;True	191;1511;4714;8006;9359;9364;9365;13423;13424;13628;14559	1373;1374;10236;10237;10238;10239;10240;10241;31836;31837;31838;31839;31840;31841;54040;54041;54042;54043;54044;54045;62068;62069;62070;62071;62072;62073;62074;62096;62097;62098;62099;62100;62101;62102;62103;62104;62105;62106;62107;88285;88286;88287;89856;89857;89858;89859;89860;89861;89862;89863;89864;89865;89866;89867;89868;89869;89870;89871;89872;89873;89874;89875;89876;89877;96110;96111;96112…	68	0.00168515231408	31
P06753-2	703	Tropomyosin alpha-3 chain	TPM3	1.0437	1.0286	2869;5840;5863;6365;6462;6814;8601	True;True;True;True;True;True;True	2997;6111;6135;6657;6756;7120;9005	19797;19798;41021;41149;41150;44427;45265;47808;47809;60013	10	0.50762434431	4979
Q16778	704	Histone H2B type 2-E;Histone H2B type 1-B;Histone H2B type 1-O;Histone H2B type 1-J;Histone H2B type 3-B;Histone H2B type 1-A	HIST2H2BE;HIST1H2BB;HIST1H2BO;HIST1H2BJ;HIST3H2BB;HIST1H2BA	0.78383	0.98387	808;2560;2986;6237;7597;10364	False;False;True;True;False;False	849;850;851;2668;3118;6524;7927;10938	5581;5582;5583;5584;5585;5586;5587;5588;5589;5590;5591;5592;17735;17736;17737;20514;20515;20516;43547;43548;53457;53458;53459;53460;53461;53462;72139;72140;72141;72142;72143;72144;72145;72146;72147;72148	5	0.138010737569	1298
P07195	705	L-lactate dehydrogenase B chain;L-lactate dehydrogenase	LDHB	0.59085	0.63579	3390;4353;6005;6084;7310;11264	True;True;True;True;True;True	3539;4545;6284;6364;7635;11900	23193;23194;30623;30624;42068;42592;42593;42594;51312;51313;78521;78522	12	0.307821471909	3119
P07237	706	Protein disulfide-isomerase	P4HB	0.81293	0.68378	2169;2824;5595;12873	True;True;True;True	2270;2951;5850;13590	15230;19481;39204;39205;89533	4	0.715000654688	6169
P07305	707	Histone H1.0	H1F0		0.89709	8411;14529	True;True	8784;15316	58782;58783;58784;100843	4	0.0678891548618	0
P07355	708	Annexin A2;Annexin;Putative annexin A2-like protein	ANXA2;ANXA2P2	1.0582	1.0699	230;1334;1384;1613;1614;1802;1803;2621;4715;6231;6433;7762;8131;9864;10423;10854;11005;11439;11840;11896;11976;12064;12065;12437;12450;14036	True;True;True;True;True;True;True;True;True;True;True;True;True;True;True;True;True;True;True;True;True;True;True;True;True;True	242;1400;1452;1690;1691;1889;1890;2736;4930;6518;6727;8107;8494;10414;10998;11457;11620;12082;12510;12568;12649;12650;12740;12741;13137;13150;14805	1619;1620;1621;1622;1623;1624;1625;1626;1627;1628;1629;1630;9504;9505;9506;9507;9508;9509;9510;9511;9512;9513;9514;9515;9859;9860;9861;9862;9863;9864;9865;9866;9867;9868;9869;9870;9871;9872;11275;11276;11277;11278;11279;11280;11281;11282;11283;11284;11285;11286;12799;12800;12801;12802;12803;12804;18248;18249;18250;18251;18252;18253;33048;33049;33050;33051;33052;33053;33054;33055;33056;33057;33058…	257	0.361041040637	4469
P07437	709	Tubulin beta chain	TUBB	0.8989	0.95299	565;778;3045;3557;3733;4144;5720;5872;5896;5951;6382;6825;7265;8283;8534;9425;11110;14418	True;True;True;True;True;True;True;True;True;True;True;True;True;True;True;True;True;True	598;599;816;3178;3179;3712;3896;4330;5985;5986;6144;6168;6169;6226;6675;6676;7132;7133;7587;7588;8651;8921;8922;9952;11729;15198	4066;4067;4068;4069;4070;4071;4072;4073;4074;4075;4076;4077;4078;4079;4080;4081;4082;4083;4084;4085;4086;4087;4088;4089;4090;5401;5402;5403;5404;5405;5406;5407;5408;5409;5410;5411;5412;5413;5414;5415;5416;5417;20844;20845;20846;20847;20848;20849;20850;20851;20852;20853;20854;20855;20856;20857;20858;20859;20860;20861;20862;20863;24295;24296;24297;24298;24299;24300;24301;24302;25536;25537;25538;255…	313	0.000627123093661	35
P07737	710	Profilin-1	PFN1	0.26171	0.25132	1968;1976;2479;11794	True;True;True;True	2064;2072;2585;12461	13879;13936;13937;17208;17209;17210;82234;82235	8	0.779434528427	7386
P07900	711	Heat shock protein HSP 90-alpha	HSP90AA1	0.98454	0.75118	193;715;2292;2676;4785;4920;7185;9320;11401;14638	False;True;False;True;False;False;True;True;False;True	203;752;2395;2793;5002;5145;7505;9840;12043;15425	1420;1421;5069;5070;5071;5072;5073;15945;15946;18583;33495;34449;50645;65237;65238;79373;79374;79375;79376;79377;79378;79379;79380;79381;101668	10	0.798859349996	7648
P08047	712	Transcription factor Sp1	SP1	1.1186	1.1661	10919;13710	True;True	11529;14467	76278;76279;95234;95235;95236	5	0.892738400944	8235
P08107	713	Heat shock 70 kDa protein 1A/1B	HSPA1A	0.95746	1.086	393;968;1097;1371;5154;5514;5984;8367;8368;8964;9377;10340;10877;10987;11202;12633;14348	True;True;True;True;True;True;False;True;True;True;True;True;True;True;True;False;True	413;1016;1151;1439;5396;5766;6263;8738;8739;9464;9901;10914;11482;11600;11833;13344;15126	2745;2746;2747;2748;2749;2750;2751;2752;6738;6739;6740;6741;6742;6743;6744;6745;6746;6747;6748;6749;6750;6751;7669;7670;7671;7672;7673;7674;7675;7676;7677;7678;7679;7680;9778;9779;9780;9781;9782;9783;36234;36235;38625;38626;38627;38628;38629;38630;41946;41947;58454;58455;58456;58457;58458;58459;58460;62681;62682;62683;62684;62685;62686;62687;65730;65731;65732;65733;72067;75954;75955;76669;76670;7…	80	0.0113270694309	173
P61586	714	Transforming protein RhoA;Rho-related GTP-binding protein RhoC;Rho-related GTP-binding protein RhoB	RHOC;RHOA;RHOB	0.76487		3062;10361	True;True	3199;10935	20955;20956;72130	3	0.108809430041	0
P08238	715	Heat shock protein HSP 90-beta	HSP90AB1	0.69225	1.012	193;713;2292;2675;2914;4785;4920;9321;11233;11401;12394;14314	True;True;True;True;True;True;True;True;True;True;True;True	203;750;2395;2792;3043;5002;5145;9841;11865;12043;13085;15091	1420;1421;5060;5061;5062;5063;5064;15945;15946;18582;20123;20124;20125;33495;34449;65239;65240;65241;65242;65243;78252;78253;79373;79374;79375;79376;79377;79378;79379;79380;79381;86298;99576;99577	34	0.00491768676506	52
P08243	716	Asparagine synthetase [glutamine-hydrolyzing]	ASNS	1.9314	0.71002	214;2765;6829	True;True;True	226;2888;7137	1540;19128;19129;47890;47891	5	0.0431144467831	0
P08559	717	Pyruvate dehydrogenase E1 component subunit alpha, somatic form, mitochondrial;Pyruvate dehydrogenase E1 component subunit alpha, testis-specific form, mitochondrial	PDHA1;PDHA2	1.2803	1.1493	2538;4463;6963;12548;14271;14301	True;True;True;True;True;True	2645;4666;7275;13255;15047;15078	17636;17637;31533;48553;48554;87206;87207;99191;99192;99439	9	0.213524354036	2143
P08621	719	U1 small nuclear ribonucleoprotein 70 kDa	SNRNP70	0.95172	1.472	1863;4036;4803	True;True;True	1957;4210;5020	13197;28281;28282;33602;33603;33604;33605	7	0.0629790512145	457
P08651	720	Nuclear factor 1 C-type;Nuclear factor 1 B-type;Nuclear factor 1;Nuclear factor 1 X-type;Nuclear factor 1 A-type	NFIC;NFIX;NFIB;NFIA	1.1414	1.4154	4191;6896;12509	True;True;True	4379;7205;13214	29443;48214;48215;86986	4	0.465208818452	3766
P08670	721	Vimentin	VIM	1.386	1.1983	1549;1836;2309;2596;2775;3015;3159;3176;3439;5635;5916;6419;6428;6624;7140;7261;7492;7645;7940;7941;7951;8518;8626;9238;9886;10357;11428;11759;11988;12424;12754;12976;13011	True;True;True;True;True;True;True;True;False;True;True;True;True;True;True;True;True;True;True;True;True;True;True;True;True;True;True;True;True;True;True;True;True	1623;1928;2412;2710;2900;3148;3301;3319;3588;5892;6190;6713;6722;6923;7458;7583;7822;7976;8295;8296;8306;8899;8900;9034;9751;10436;10931;12071;12426;12662;13122;13469;13698;13734	10879;10880;10881;10882;10883;13017;13018;13019;16098;16099;16100;16101;16102;16103;17998;17999;19229;19230;19231;19232;19233;19234;20701;20702;20703;20704;20705;20706;20707;21501;21502;21601;21602;21603;21604;23418;23419;23420;23421;23422;39488;39489;39490;39491;39492;39493;39494;39495;39496;39497;41471;41472;41473;41474;41475;41476;45037;45038;45039;45040;45041;45094;45095;45096;46435;46436;464…	125	0.0341962453736	485
P08708	722	40S ribosomal protein S17-like;40S ribosomal protein S17	RPS17L;RPS17	1.0953	1.0058	1851;5180;7214;7215;7460;10446	True;True;True;True;True;True	1944;5422;5423;7535;7536;7790;11022	13160;13161;36366;36367;36368;36369;36370;50771;50772;50773;50774;50775;50776;52367;52368;52369;72721;72722	18	0.266768955825	2690
P09012	723	U1 small nuclear ribonucleoprotein A	SNRPA	1.1478	1.0423	1238;3106;4528;4878;6167;9711;11426;11453	True;True;True;True;True;True;True;True	1298;3244;4735;5098;6449;10254;12069;12099	8807;8808;8809;8810;21162;21163;21164;21165;31942;31943;31944;34138;34139;43062;67955;67956;67957;67958;67959;79630;79773;79774;79775	23	0.330414903325	3335
P09234	724	U1 small nuclear ribonucleoprotein C	SNRPC	1.0997	0.96738	14065	True	14834;14835	97825;97826;97827;97828;97829;97830	6	0.463071015015	4446
P09382	725	Galectin-1	LGALS1	0.96184	0.9225	1532;7789;7826;11061;13682	True;True;True;True;True	1604;8135;8136;8175;11678;14439	10744;54816;54817;54818;54819;54820;54821;54822;54823;54824;54825;55114;55115;55116;55117;77108;77109;77110;77111;77112;77113;77114;77115;95061;95062;95063;95064	27	0.0678653375991	722
P09496-2	726	Clathrin light chain A	CLTA	1.0351	0.85291	36;2643;6942;8024;8025;11883;14095	True;True;True;True;True;True;True	38;2758;7252;8384;8385;12554;14867	254;255;256;257;258;259;260;261;262;263;264;265;266;18428;18429;18430;18431;18432;18433;18434;18435;18436;48430;48431;48432;48433;48434;56356;56357;56358;56359;56360;56361;56362;56363;56364;56365;56366;56367;56368;56369;56370;82785;82786;82787;82788;82789;82790;82791;82792;82793;82794;82795;82796;98030;98031;98032;98033;98034;98035;98036;98037;98038;98039;98040;98041;98042;98043	67	1.98590661161e-05	0
P09497-2	727	Clathrin light chain B	CLTB	1.0966	0.78212	1031;1701;2366;2951;7954;8264;8265;11884	True;True;True;True;True;True;True;True	1081;1781;2471;3081;8309;8632;8633;12555;12556	7211;7212;7213;12054;12055;16412;16413;20310;20311;20312;20313;55957;55958;57818;57819;57820;57821;57822;57823;57824;57825;57826;57827;82797;82798;82799;82800;82801;82802	24	9.06722201776e-05	0
P09543	728	2,3-cyclic-nucleotide 3-phosphodiesterase	CNP	1.159	0.91887	461;1486;5695;8561;12978	True;True;True;True;True	486;1558;5957;8956;13700	3162;3163;10477;39922;39923;39924;39925;39926;59760;59761;90264;90265	11	0.00988892235408	48
P09651-2	729	Heterogeneous nuclear ribonucleoprotein A1;Heterogeneous nuclear ribonucleoprotein A1-like 2	HNRNPA1;HNRNPA1L2	0.8561	1.1093	2125;2295;2296;2301;3919;3920;3971;3972;4034;4041;5335;6410;7075;9358;9626;10504;10998;10999;11150;11692;11693;14315	True;True;True;False;True;True;True;True;True;True;True;True;True;True;True;True;True;True;True;True;True;True	2226;2398;2399;2404;4084;4085;4141;4142;4143;4144;4208;4216;5582;5583;6704;7389;9882;10164;11082;11611;11612;11613;11614;11773;11774;12353;12354;15092	14998;14999;15000;15001;15002;15003;15004;15005;15006;15007;15008;15009;15010;15011;15012;15013;15014;15015;15016;15017;15955;15956;15957;15958;15959;15960;15961;15962;15963;15964;15965;15966;15967;15968;15969;15970;15971;15972;15973;15974;15975;15976;15977;15978;15979;15980;15981;15982;15983;15984;15985;15986;15987;15988;15989;15990;15991;15992;15993;15994;15995;15996;16045;16046;16047;16048;160…	517	2.88303394361e-45	0
P09661	730	U2 small nuclear ribonucleoprotein A	SNRPA1	1.0596	0.7776	4309;5800;8198;8959;11406;12145	True;True;True;True;True;True	4499;6071;8566;9459;12048;12825	30284;40719;57456;57457;62669;62670;79417;79418;84317	7	0.0279918154857	165
P09874	731	Poly [ADP-ribose] polymerase 1	PARP1	0.91615	1.5264	3753;4216;5205;9444;11376;12625;13057;13903	True;True;True;True;True;True;True;True	3916;4404;5450;9973;12015;13336;13781;14670	25657;25658;25659;29632;36577;66200;79196;79197;79198;87740;87741;90756;96907;96908	14	0.047989749695	433
P0CG12	733	Chromosome transmission fidelity protein 8 homolog isoform 2	CHTF8	1.5482	3.0295	57;416;417;480;883;1042;1123;1873;2929;3784;4046;4165;4384;6870;7171;8514;9340;9638;9736;9781;10830;11063;11081;11126;11799;12165;13564	True;True;True;True;True;True;True;True;True;True;True;True;True;True;True;True;True;True;True;True;True;True;True;True;True;True;True	59;60;437;438;506;928;1093;1180;1967;3059;3948;4221;4222;4351;4352;4580;4581;7179;7489;7490;8894;9862;10177;10280;10326;11432;11680;11699;11748;12466;12845;14318;14319	407;408;409;410;411;2862;2863;2864;2865;2866;2867;2868;2869;2870;2871;2872;2873;3293;3294;3295;3296;3297;3298;3299;3300;6073;7329;7962;7963;7964;7965;7966;7967;7968;7969;7970;7971;13225;13226;20191;20192;25910;25911;25912;25913;25914;25915;25916;25917;25918;25919;25920;25921;25922;25923;28370;28371;28372;28373;28374;28375;28376;28377;28378;28379;28380;28381;28382;29259;29260;29261;30942;30943;309…	178	0.0119978074121	249
P10412	735	Histone H1.4;Histone H1.2;Histone H1.3	HIST1H1E;HIST1H1C;HIST1H1D	1.2112	1.0473	625;1043;6154;6163;11002;11133	True;True;True;True;True;True	661;1094;6436;6445;11617;11756	4484;4485;4486;4487;4488;4489;4490;4491;4492;4493;7330;7331;7332;7333;7334;7335;7336;43000;43001;43002;43052;43053;43054;43055;76775;76776;77605;77606;77607	28	0.715602062301	7170
P10599	736	Thioredoxin	TXN	1.2099	0.8434	2591;8707;9618;12005;13085	True;True;True;True;True	2703;9149;10156;12679;13810	17936;17937;17938;17939;60966;60967;60968;60969;60970;60971;60972;67303;67304;83489;83490;83491;83492;90874;90875;90876	20	8.84491502121e-05	0
P10619	737	Lysosomal protective protein;Lysosomal protective protein 32 kDa chain;Lysosomal protective protein 20 kDa chain	CTSA	1.1524	0.87609	2409;14242	True;True	2515;15018	16718;16719;16720;16721;98950;98951	6	0.0277078493581	0
P10809	738	60 kDa heat shock protein, mitochondrial	HSPD1	1.4786	0.69864	730;3809;4756;4757;4844;5414;5936;6366;6521;8381;8955;10528;12363;12670;13091;13102;13114	True;True;True;True;True;True;True;True;True;True;True;True;True;True;True;True;True	767;768;3973;4972;4973;5062;5663;6210;6658;6818;8752;9455;11106;13053;13381;13816;13829;13841	5158;5159;5160;5161;5162;5163;5164;5165;5166;5167;5168;5169;5170;5171;5172;5173;5174;5175;26120;26121;33350;33351;33352;33353;33354;33355;33356;33357;33358;33934;33935;33936;33937;33938;37929;37930;37931;37932;37933;41583;41584;41585;41586;44428;44429;44430;44431;44432;44433;45673;45674;45675;45676;45677;45678;45679;45680;45681;58537;58538;58539;58540;58541;62656;62657;62658;73348;73349;85976;859…	85	6.35392419591e-13	0
P11021	739	78 kDa glucose-regulated protein	HSPA5	0.81379	0.88608	614;1370;1833;2641;3250;5314;5338;5511;5513;5985;5997;6572;8462;8730;9014;9364;10905;11614;12127;12302;12732;13294;13295;13457;13790;13945	True;True;True;True;True;True;True;False;True;True;True;True;True;True;True;True;True;True;True;True;True;True;True;True;True;True	650;1438;1924;2756;3395;5560;5586;5763;5765;6264;6276;6870;8836;9174;9516;9888;11513;12271;12807;12988;13447;14030;14031;14197;14553;14712	4416;4417;4418;4419;4420;4421;4422;4423;4424;4425;4426;9775;9776;9777;12993;12994;12995;12996;12997;12998;12999;18410;18411;18412;18413;18414;18415;18416;22238;22239;22240;22241;22242;22243;37215;37216;37217;37218;37219;37220;37221;37435;37436;37437;37438;38584;38585;38586;38587;38588;38589;38590;38591;38592;38593;38594;38595;38596;38597;38598;38599;38600;38601;38602;38603;38604;38605;38606;38607…	124	0.1999304718	2406
P11047	740	Laminin subunit gamma-1	LAMC1	0.92802	1.0945	2238;3091;7769;8069;9446;10835	True;True;True;True;True;True	2340;3229;8114;8429;9975;11437	15560;15561;15562;21098;54665;56551;66202;66203;66204;66205;66206;75702;75703	11	0.373944798609	3707
P11142	741	Heat shock cognate 71 kDa protein	HSPA8	0.89092	1.0063	1020;1369;1839;2508;3215;3249;4684;5152;5153;5511;5512;5984;7642;8729;8911;9376;9378;9408;10341;10477;11064;11203;11615;11765;12386;12633;12721;13666	True;True;True;True;True;True;True;True;True;True;True;True;True;True;True;True;True;True;True;True;True;True;True;True;True;True;True;True	1070;1437;1931;2614;3359;3394;4898;5394;5395;5763;5764;6263;7973;9173;9404;9405;9900;9902;9903;9934;9935;10915;11055;11681;11682;11834;12272;12432;13076;13344;13436;14423	7144;7145;7146;7147;7148;7149;7150;7151;7152;9766;9767;9768;9769;9770;9771;9772;9773;9774;13038;13039;17429;17430;17431;17432;17433;17434;22018;22019;22020;22021;22022;22023;22024;22025;22026;22027;22028;22029;22227;22228;22229;22230;22231;22232;22233;22234;22235;22236;22237;32855;32856;32857;32858;32859;32860;36226;36227;36228;36229;36230;36231;36232;36233;38584;38585;38586;38587;38588;38589;385…	333	2.67683347223e-13	0
P11216	742	Glycogen phosphorylase, brain form	PYGB	0.99231	0.76868	1022;2126;4243;5398;5474;5750;6061;7428;7942;8410;12804;13192;13216;13447;14201	True;True;True;True;True;True;True;True;True;True;True;True;True;True;True	1072;2227;4431;5647;5725;6018;6341;7758;8297;8783;13520;13924;13948;14186;14977	7154;7155;7156;7157;15018;15019;15020;15021;15022;15023;29802;29803;29804;37778;37779;37780;38249;38250;40332;40333;42463;42464;52162;52163;55899;55900;58778;58779;58780;58781;88888;88889;91859;92016;92017;93430;98721	35	0.0127846205513	125
P11940	744	Polyadenylate-binding protein 1	PABPC1	1.0039	1.0219	157;158;613;640;799;1236;1241;2412;2415;2921;3328;3643;3957;3961;4833;5975;6014;6227;6252;6578;7094;7401;8795;8796;8802;9036;9037;9174;9175;9338;9567;9700;9823;10754;11127;11260;11320;12819;12820;12878;14511	True;True;True;True;True;True;True;True;True;True;True;True;True;True;True;True;True;True;True;True;True;True;True;True;True;True;True;True;True;True;True;True;True;True;True;True;True;True;True;True;True	163;164;649;676;677;840;1296;1301;2518;2521;3050;3473;3803;4124;4128;5051;6252;6253;6254;6293;6514;6539;6876;7408;7409;7731;9261;9262;9263;9264;9272;9539;9540;9541;9685;9686;9858;9859;9860;10102;10240;10371;10372;11353;11749;11896;11956;13535;13536;13596;15298	1245;1246;1247;1248;1249;1250;1251;1252;1253;4400;4401;4402;4403;4404;4405;4406;4407;4408;4409;4410;4411;4412;4413;4414;4415;4580;4581;4582;4583;4584;4585;4586;4587;4588;4589;4590;4591;4592;4593;4594;4595;4596;4597;4598;4599;4600;4601;4602;4603;4604;4605;4606;4607;4608;4609;4610;4611;4612;4613;4614;4615;4616;4617;4618;4619;4620;4621;4622;5554;5555;5556;5557;8797;8798;8799;8818;8819;8820;8821;8822…	787	3.83260597958e-05	14
P12004	745	Proliferating cell nuclear antigen	PCNA	0.55582	0.80095	232;8383;14400	True;True;True	245;8754;15179	1641;58550;58551;100063;100064	5	0.224915884016	1876
P12236	746	ADP/ATP translocase 3;ADP/ATP translocase 1	SLC25A6;SLC25A4	1.0977	1.1476	153;1478;2879;3833;4374;4375;4383;4410;7603;10013;12037;14232	True;True;False;False;True;True;False;False;False;False;False;False	159;1550;3007;3997;4567;4568;4579;4610;7933;10569;12712;15008	1220;1221;10423;10424;19831;19832;19833;19834;26237;26238;26239;26240;26241;26242;26243;26244;30797;30798;30799;30800;30801;30802;30803;30804;30805;30806;30807;30808;30809;30810;30940;30941;31105;31106;31107;31108;31109;31110;31111;53503;53504;53505;53506;53507;53508;53509;53510;53511;53512;53513;53514;53515;53516;53517;53518;53519;70093;70094;83644;83645;83646;83647;83648;98854;98855;98856;98857…	18	0.982627294725	9676
P12814	747	Alpha-actinin-1	ACTN1	1.0666	1.0417	471;472;570;1050;2990;3188;4200;4815;5079;5264;5907;6322;6740;6797;7511;7746;8397;8740;9505;9548;10447;12276;13145;13282	True;True;True;True;True;True;True;True;True;True;True;True;True;True;True;True;True;True;True;True;True;True;True;True	497;498;604;1103;3122;3331;4388;5032;5310;5510;6181;6613;7042;7101;7841;8088;8768;9185;10039;10083;11023;12961;13875;14018	3236;3237;3238;3239;4107;4108;4109;4110;7442;7443;7444;7445;20542;20543;21677;21678;29532;29533;29534;29535;33694;33695;33696;33697;35555;36898;36899;36900;36901;41431;41432;44132;44133;47213;47214;47704;47705;47706;47707;47708;47709;47710;47711;52820;54530;58651;58652;58653;61209;61210;61211;61212;66575;66576;66577;66865;66866;66867;66868;72723;72724;72725;85320;85321;91267;91268;91269;91270;912…	68	0.704803945414	7099
P13010	748	X-ray repair cross-complementing protein 5	XRCC5	0.92952	0.82633	2314;5846;6654;10107;11619;12077;12333;14151	True;True;True;True;True;True;True;True	2417;6117;6953;10665;12276;12755;13020;14927	16123;41059;46657;70628;70629;80961;80962;83916;85765;85766;98416;98417	12	0.116664464781	1143
P13489	749	Ribonuclease inhibitor	RNH1	0.94707	1.2066	2742;2752;13525	True;True;True	2863;2874;14277	18967;18968;18969;18970;19030;19031;19032;19033;19034;19035;93923;93924;93925;93926;93927;93928;93929	17	0.019100457213	143
P13639	750	Elongation factor 2	EEF2	0.87787	0.86432	711;1325;1993;2286;2444;3661;4047;4140;4476;4770;6217;9293;9929;11766;12215;12272;13022;13059;13507;14056;14222	True;True;True;True;True;True;True;True;True;True;True;True;True;True;True;True;True;True;True;True;True	748;1390;2089;2389;2550;3821;4223;4326;4679;4986;6504;9811;10482;12433;12899;12957;13745;13783;14258;14825;14998	5049;5050;5051;5052;5053;5054;5055;9433;9434;9435;9436;9437;9438;9439;9440;9441;9442;9443;9444;9445;9446;9447;9448;14043;15916;16967;16968;16969;16970;16971;24992;24993;24994;24995;24996;24997;24998;24999;25000;25001;25002;25003;28383;28384;28385;28386;28387;28388;28389;28390;28391;28392;29076;29077;29078;29079;29080;29081;29082;31617;31618;33431;33432;33433;33434;33435;33436;33437;33438;43416;43…	131	0.784568141223	8057
P14174	751	Macrophage migration inhibitory factor	MIF	0.11495	0.12299	9702	True	10244;10245	67897;67898;67899;67900	4	0.715000654688	6316
P14373	752	Zinc finger protein RFP	TRIM27	0.6685	0.67026	3169;6085;14567	True;True;True	3312;6365;15354	21557;42595;42596;101018;101019	5	0.685830434452	6215
P14618	753	Pyruvate kinase isozymes M1/M2;Pyruvate kinase	PKM;PKM2	0.56148	0.61441	1879;2170;2171;3348;3768;3856;3874;4614;4615;4758;5986;6131;6280;6281;6316;6774;6877;7773;8833;9658;10478;12032;13503	True;True;True;True;True;True;True;True;True;True;True;True;True;True;True;True;True;True;True;True;True;True;True	1973;2271;2272;3495;3932;4020;4038;4828;4829;4974;6265;6412;6569;6570;6607;7076;7186;8118;9310;10197;11056;12707;14254	13248;15231;15232;15233;15234;15235;15236;15237;15238;15239;15240;15241;15242;15243;15244;15245;15246;22856;22857;22858;22859;22860;22861;22862;22863;25783;25784;26386;26387;26388;26495;26496;26497;26498;32476;32477;32478;32479;32480;33359;33360;33361;33362;33363;33364;41954;41955;41956;42856;42857;42858;42859;42860;43852;43853;43854;43855;43856;43857;43858;43859;43860;44092;44093;44094;44095;440…	103	0.148661829157	1769
P14621	754	Acylphosphatase-2;Acylphosphatase	ACYP2	0.6293	1.6439	5451;7032	True;True	5701;7346	38104;38105;48966;48967	4	0.0678891548618	0
P14625	755	Endoplasmin	HSP90B1	0.51831	0.64783	2313;2381;2675;3602;4273;4784;7248;7341;11197	True;True;False;True;True;True;True;True;True	2416;2486;2792;3759;4461;5001;7570;7666;11827	16122;16486;16487;18582;24603;30017;30018;30019;33486;33487;33488;33489;33490;33491;33492;33493;33494;50929;50930;51438;51439;51440;78037	21	0.476135511791	4766
P14678	756	Small nuclear ribonucleoprotein-associated proteins B and B;Small nuclear ribonucleoprotein-associated protein N;Small nuclear ribonucleoprotein-associated protein	SNRPB;SNRPN	1.173	1.0392	3903;4733;5358;8767;13322;13575	True;True;True;True;True;True	4068;4948;5606;9223;14058;14330	26697;33167;37554;37555;37556;37557;37558;37559;37560;37561;61473;61474;61475;61476;61477;61478;61479;92669;92670;92671;92672;92673;92674;92675;92676;94253;94254;94255	27	0.414014173768	4226
P14866	757	Heterogeneous nuclear ribonucleoprotein L	HNRNPL	0.97305	1.105	594;3658;4295;5339;5932;6473;6838;7431;7432;8677;8989;8990;9098;9327;9625;10189;10892;11249;11734;12070;12071;12451;13051;14280	True;True;True;True;True;True;True;True;True;True;True;True;True;True;True;True;True;True;True;True;True;True;True;True	629;630;3818;4484;4485;5587;6206;6768;7146;7761;7762;9104;9489;9490;9604;9847;10163;10753;11497;11498;11882;11883;11884;12399;12748;12749;13151;13775;15056;15057	4253;4254;4255;4256;4257;4258;4259;4260;4261;4262;4263;4264;4265;4266;4267;4268;4269;4270;4271;4272;4273;4274;4275;4276;4277;4278;4279;4280;4281;4282;4283;4284;4285;4286;24974;24975;24976;24977;24978;24979;24980;24981;24982;24983;24984;24985;24986;24987;24988;30163;30164;30165;30166;30167;30168;30169;30170;30171;30172;30173;30174;30175;30176;30177;30178;30179;30180;30181;30182;30183;30184;30185;3…	407	3.32732028545e-21	0
P14868	758	Aspartate--tRNA ligase, cytoplasmic	DARS;DKFZp781B11202	0.90532	1.1725	167;684;2195;3294;3604;4001;5538;6132;7872;9298;13060;13808	True;True;True;True;True;True;True;True;True;True;True;True	174;721;2296;3439;3761;4173;5790;6413;8222;9818;13784;14571	1294;1295;4861;4862;15371;15372;22475;22476;22477;22478;24612;24613;24614;27997;38775;38776;42861;42862;42863;55419;55420;65128;90764;90765;90766;96168;96169;96170;96171;96172	28	0.00285385338555	17
P14923	759	Junction plakoglobin	JUP	0.2955		729;7814;8387;9896;12400	False;True;True;True;True	766;8162;8758;10446;13091	5157;55031;55032;55033;55034;58570;58571;69305;86319	7	0.0425224779981	293
P15104	760	Glutamine synthetase	GLUL	0.83984		1648;8233;12637	True;True;True	1725;8601;13348	11489;57628;57629;57630;87826	4	0.0678891548618	2
P15170-2	761	Eukaryotic peptide chain release factor GTP-binding subunit ERF3A;Eukaryotic peptide chain release factor GTP-binding subunit ERF3B	GSPT1;GSPT2	0.87494	1.0319	8543;9622	True;True	8935;10160	59666;67311;67312;67313;67314;67315	5	0.500184257071	4408
P15407	762	Fos-related antigen 1	FOSL1	0.8712	1.787	679;2746;9694	True;True;True	716;2867;10234	4850;18980;18981;18982;18983;67801	5	0.0431144467831	2
P15880	764	40S ribosomal protein S2	RPS2	0.977	0.98641	231;383;1115;2938;2939;3039;3838;4669;5416;7616;8126;11293;11596;12513;12759	True;True;True;True;True;True;True;True;True;True;True;True;True;True;True	243;244;402;1171;3068;3069;3172;4002;4883;5665;7946;8489;11929;12253;13219;13474	1631;1632;1633;1634;1635;1636;1637;1638;1639;1640;2653;2654;2655;2656;2657;2658;2659;2660;2661;2662;2663;2664;2665;2666;2667;2668;7864;7865;7866;20239;20240;20241;20242;20243;20244;20245;20246;20247;20248;20249;20250;20251;20252;20253;20254;20255;20256;20257;20258;20259;20260;20261;20262;20263;20264;20801;26263;26264;32771;32772;32773;32774;32775;32776;32777;32778;32779;32780;32781;37937;37938;53…	134	0.358460431907	4122
P15924	765	Desmoplakin	DSP	0.32221	2.3809	275;288;351;593;720;1002;1719;1825;2120;2792;2799;3021;3142;3297;3434;3436;3480;3783;3941;4208;4330;4361;4828;5322;5336;5424;5943;5944;5992;6068;6803;6949;7190;7375;7475;7478;7481;7766;7918;7945;8030;8286;8297;8298;8334;9097;9120;9232;9286;9318;9355;9454;10101;10120;10221;10778;10842;11116;11329;11460;11732;11864;11903;12209;12247;12324;12409;12714;13362;13634;13877;13878;14009;14221;14238	True;True;True;True;True;True;True;True;True;True;True;True;True;True;True;True;True;True;True;True;True;True;True;True;True;True;True;True;True;True;True;True;True;True;True;True;True;True;True;True;True;True;True;True;True;True;True;True;True;True;True;True;True;True;True;True;True;True;True;True;True;True;True;True;True;True;True;True;True;True;True;True;True;True;True	289;302;368;628;757;1052;1801;1914;2221;2918;2925;3154;3282;3442;3583;3585;3630;3947;4106;4396;4520;4553;5045;5568;5584;5673;6217;6218;6271;6348;7107;7259;7510;7703;7805;7808;7811;8111;8271;8300;8390;8654;8665;8666;8704;9603;9630;9745;9802;9838;9879;9983;10659;10679;10786;11378;11445;11736;11966;12106;12397;12534;12575;12893;12932;13011;13102;13103;13429;14099;14389;14644;14645;14777;14997;15014	1988;1989;1990;1991;1992;1993;1994;1995;1996;1997;1998;1999;2000;2001;2002;2003;2053;2054;2055;2056;2057;2058;2059;2060;2492;2493;2494;2495;2496;2497;4247;4248;4249;4250;4251;4252;5096;5097;5098;5099;5100;5101;5102;5103;7049;7050;7051;7052;7053;12201;12202;12203;12204;12927;12928;12929;12930;12931;14907;19312;19313;19362;19363;19364;19365;19366;19367;19368;19369;19370;20742;20743;20744;20745;2074…	315	1.36555287467e-51	0
P15927	766	Replication protein A 32 kDa subunit	RPA2	1.0965	1.0782	926;5234;5427;5721;9848	True;True;True;True;True	974;5479;5676;5987;10397	6474;6475;36694;36695;37979;37980;40123;40124;69004	9	0.678402375852	6583
P16144	767	Integrin beta-4	ITGB4	1.0152	0.54443	7501;8337;8758;10961;13419	True;True;True;True;True	7831;8707;9211;11573;14158	52713;58246;58247;58248;58249;58250;58251;58252;58253;61415;61416;61417;76540;76541;93253	13	0.027660332975	243
P16989	768	Y-box-binding protein 3	YBX3	0.96679	0.945	403;1564;2305;3772;5807;8996;9100;9591;10703;10706;11589;11590;11871;13331;13380	True;True;False;True;True;False;False;True;True;True;True;True;False;False;True	423;1638;2408;3936;6078;9497;9606;10128;11299;11304;12246;12247;12541;14068;14117	2801;2802;10942;10943;10944;10945;10946;10947;10948;10949;10950;10951;16070;16071;16072;16073;16074;16075;16076;16077;16078;16079;16080;16081;16082;16083;16084;16085;16086;16087;16088;25798;25799;25800;25801;25802;25803;25804;25805;25806;25807;25808;25809;25810;40753;40754;40755;40756;40757;40758;62825;62826;62827;62828;62829;62830;62831;62832;62833;62834;62835;62836;62837;62838;62839;62840;62841…	58	0.747977417583	7560
P17066	769	Heat shock 70 kDa protein 6;Putative heat shock 70 kDa protein 7	HSPA6;HSPA7	0.80559	0.98143	1097;5514;5984;7642;12633;12967	False;False;False;False;False;True	1151;5766;6263;7973;13344;13688	7669;7670;7671;7672;7673;7674;7675;7676;7677;7678;7679;7680;38625;38626;38627;38628;38629;38630;41946;41947;53764;53765;53766;53767;53768;53769;53770;53771;53772;53773;87788;87789;87790;87791;87792;87793;87794;87795;87796;87797;87798;87799;87800;87801;87802;87803;87804;87805;87806;87807;90181;90182;90183;90184;90185;90186;90187;90188;90189;90190;90191;90192;90193;90194;90195;90196;90197	16	0.062671387869	634
P17535	770	Transcription factor jun-D	JUND	1.7061		6806;11632;12770	False;True;True	7111;12290;13485	47742;47743;81023;88681;88682	3	0.285049407403	2503
P17655	771	Calpain-2 catalytic subunit	CAPN2	1.0268	1.0813	1523;5727;9346;10927	True;True;True;True	1595;5995;9869;11538	10681;40160;65480;76318;76319	4	0.465208818452	3820
P17812	772	CTP synthase 1	CTPS1	0.69996	1.1227	3702;4174;13579	True;True;True	3862;4362;14334	25332;29326;94295;94296;94297	5	0.500184257071	4358
P17844	773	Probable ATP-dependent RNA helicase DDX5	DDX5	0.94956	0.92387	888;1571;1932;2110;2226;3707;3847;4029;4259;4723;4860;6022;6369;6652;7314;7657;7737;7738;8741;9063;9791;10055;10155;10331;10384;10445;10512;10760;10772;11773;12020;12021;12214;12287;12389;12645;14072	True;True;True;True;True;True;True;True;True;True;True;True;True;True;True;True;True;True;False;True;True;True;True;True;True;True;True;True;True;True;True;True;True;True;True;True;True	933;1645;1646;2027;2209;2327;3867;4011;4203;4447;4938;5078;6301;6661;6951;7639;7988;8073;8074;8075;8076;8077;8078;9186;9187;9188;9568;10337;10338;10611;10717;10718;10904;10905;10959;11021;11090;11359;11372;12440;12695;12696;12898;12973;13079;13356;14843	6098;6099;6100;6101;6102;6103;6104;6105;6106;6107;6108;6109;6110;6111;6112;6113;6114;6115;6116;6117;6118;6119;6120;6121;6122;6123;6124;6125;6126;10993;10994;10995;10996;10997;10998;10999;11000;11001;11002;11003;11004;11005;11006;11007;11008;11009;11010;11011;11012;11013;11014;11015;11016;11017;11018;11019;11020;11021;11022;11023;13641;13642;13643;13644;13645;13646;14746;14747;14748;14749;14750;14…	743	0.00315575232862	305
P17931	774	Galectin-3	LGALS3	1.027	0.85847	4401;5186;5864;8754;12861	True;True;True;True;True	4601;5430;6136;9207;13577	31047;31048;31049;31050;31051;36428;36429;36430;36431;36432;36433;36434;36435;36436;41151;41152;41153;41154;41155;41156;61398;61399;61400;61401;61402;61403;89474;89475	28	0.0323132668026	313
P17987	775	T-complex protein 1 subunit alpha	TCP1	1.0638	1.0283	349;3204;7250;8594;11353;11633;11704;11921	True;True;True;True;True;True;True;True	366;3348;7572;8998;11990;12291;12366;12593	2436;2437;2438;2439;2440;2441;2442;2443;2444;2445;2446;2447;2448;2449;2450;2451;2452;2453;2454;2455;2456;2457;2458;2459;2460;2461;2462;2463;2464;2465;2466;2467;2468;2469;2470;2471;2472;2473;2474;2475;2476;2477;2478;2479;2480;2481;21850;21851;21852;50933;50934;59988;79059;79060;79061;81024;81025;81636;81637;83058	60	0.616659209161	6269
P18077	776	60S ribosomal protein L35a	RPL35A	0.93091	1.0665	541;1453;1454;2504;5311;13476	True;True;True;True;True;True	573;1525;1526;2610;5557;14224	3892;3893;3894;3895;10286;10287;10288;10289;10290;17405;17406;17407;17408;37202;37203;37204;37205;93679;93680;93681	18	0.0311037694799	315
P18085	777	ADP-ribosylation factor 4	ARF4	0.92996	1.0874	1406;5647;5819;7148;7205;8762;9868	True;True;True;True;True;True;True	1475;5905;5906;6090;7466;7525;9216;9217;10418	10046;10047;10048;10049;10050;39552;39553;39554;39555;39556;39557;39558;40822;40823;50414;50735;50736;50737;61445;61446;61447;61448;69114;69115	24	0.0206520548924	217
P18124	778	60S ribosomal protein L7	RPL7	0.88537	1.0228	441;1052;2225;3095;3096;5192;6030;6149;6606;6631;8596;10015;10541;10638;11890;12615;12616	True;True;True;True;True;True;True;True;True;True;True;True;True;True;True;True;True	462;1105;2326;3233;3234;5436;6309;6430;6905;6930;9000;10571;11119;11222;12562;13325;13326	3016;7449;7450;7451;15519;15520;15521;15522;15523;15524;15525;15526;15527;21119;21120;21121;21122;21123;21124;21125;21126;21127;21128;21129;21130;21131;21132;21133;21134;21135;21136;21137;36454;36455;36456;36457;36458;36459;36460;36461;36462;36463;36464;42229;42230;42231;42232;42954;42955;42956;42957;42958;42959;42960;42961;46338;46339;46340;46341;46483;46484;46485;59992;59993;70105;70106;70107;7…	92	1.66418768116e-07	0
P19338	779	Nucleolin	NCL	1.4722	0.81522	655;779;3061;3358;3958;4149;4343;4344;4802;6258;8983;11221;12189;12398;12852;12961;13029;13797;13825	True;True;True;True;True;True;True;True;True;True;True;True;True;True;True;True;True;True;True	692;817;3198;3506;4125;4335;4535;4536;5019;6546;9483;11853;12869;13089;13568;13682;13753;14560;14589	4726;4727;4728;4729;4730;4731;4732;4733;5418;5419;20945;20946;20947;20948;20949;20950;20951;20952;20953;20954;23014;23015;23016;23017;23018;23019;23020;23021;27211;27212;27213;27214;27215;27216;27217;27218;27219;29130;29131;29132;29133;29134;29135;29136;29137;29138;30531;30532;30533;30534;30535;30536;30537;30538;30539;30540;30541;30542;30543;30544;30545;30546;33593;33594;33595;33596;33597;33598;3…	136	1.08928502435e-18	0
P19387	780	DNA-directed RNA polymerase II subunit RPB3	POLR2C	0.73157	0.59258	1830;3386;5967;7199;8081;9806;11012;13034;13220;14073	True;True;True;True;True;True;True;True;True;True	1921;3535;6244;7519;8443;10354;11627;13758;13952;14844	12972;23179;23180;23181;23182;23183;23184;41775;41776;41777;41778;50704;50705;50706;50707;50708;50709;50710;50711;56608;68692;68693;68694;76800;76801;76802;76803;90598;90599;90600;92030;92031;92032;97905;97906;97907;97908	35	0.119703673621	1299
P19388	781	DNA-directed RNA polymerases I, II, and III subunit RPABC1	POLR2E	0.75618	0.61426	693;2373;4848;5537;8826;10763;14334	True;True;True;True;True;True;True	730;2478;5066;5789;9302;11363;15111	4916;4917;4918;4919;16444;16445;16446;16447;33946;33947;38771;38772;38773;38774;61852;61853;75394;75395;99725;99726	20	0.313463064935	3199
P19525	782	Interferon-induced, double-stranded RNA-activated protein kinase	EIF2AK2	1.4324		5392;13273	True;True	5641;14009	37760;92352;92353	3	1.0	7502
P19623	783	Spermidine synthase	SRM	0.59407	0.87362	52;2989;6630;8249;13346;14502	True;True;True;True;True;True	54;3121;6929;8617;14083;15289	369;20540;20541;46482;57740;57741;92830;92831;92832;100651;100652;100653	11	0.0911607940052	843
P19784	784	Casein kinase II subunit alpha	CSNK2A2	0.66154	1.1205	7319;10140;13941;14303	True;True;True;True	7644;10700;14708;15080	51348;51349;70867;70868;97120;99450	6	0.0277078493581	0
P20226	785	TATA-box-binding protein;TATA box-binding protein-like protein 2	TBP;TBPL2	0.7553		267;6981	True;True	280;7293	1922;48611	2	0.179712494879	0
P21333	786	Filamin-A	FLNA	0.99332	1.0679	225;243;264;265;345;445;458;475;597;767;849;1041;1295;1314;1362;1364;1373;1393;1658;1684;1685;1714;2046;2185;2219;2252;2329;2466;2813;3001;3177;3310;3521;3530;3714;3785;3788;4229;4358;4540;4701;5027;5108;5196;5771;5853;6284;6326;6364;6597;6923;7306;7423;7552;7901;8144;8291;8396;8400;8496;8987;9074;9089;9090;10150;10424;10618;10809;10831;11526;11532;12153;12219;12220;12232;12816;12835;12836;12924;…	True;True;True;True;True;True;True;True;False;True;True;True;True;True;True;True;True;True;True;False;False;True;True;True;True;True;True;True;True;True;True;True;True;True;True;True;True;True;True;False;True;True;True;True;True;False;True;True;False;True;True;False;True;False;True;True;True;False;True;True;False;True;True;True;False;True;True;True;True;True;True;True;True;True;True;True;True;Tru…	237;256;277;278;362;466;467;482;501;633;805;894;1092;1359;1378;1379;1430;1432;1441;1462;1736;1763;1764;1795;2144;2286;2320;2354;2433;2572;2939;3134;3320;3455;3675;3684;3875;3876;3949;3952;4417;4550;4748;4916;5256;5342;5343;5441;6039;6124;6573;6617;6656;6896;7233;7631;7753;7882;8252;8508;8509;8659;8767;8771;8871;9487;9579;9595;9596;10711;10712;10999;11200;11409;11433;12178;12185;12833;12903;12904;…	1596;1597;1598;1599;1600;1601;1602;1603;1604;1605;1715;1716;1717;1718;1719;1720;1721;1722;1723;1724;1725;1892;1893;1894;1895;1896;1897;1898;1899;1900;1901;1902;1903;1904;1905;1906;1907;1908;1909;1910;2396;2397;2398;2399;2400;2401;2402;2403;2404;2405;2406;2407;2408;2409;2410;2411;3026;3027;3028;3029;3030;3031;3032;3033;3034;3035;3036;3037;3038;3039;3040;3041;3042;3043;3044;3045;3046;3047;3048;3049…	1327	2.33690882172e-25	0
P21399	787	Cytoplasmic aconitate hydratase	IRP1;ACO1	0.78933	1.1602	865;5523	True;True	910;5775	5989;38674;38675;38676;38677;38678	6	0.172954917988	1577
P21912	788	Succinate dehydrogenase [ubiquinone] iron-sulfur subunit, mitochondrial	SDHB	1.1245	0.98781	400;1796;5571;6121;9024;10258;11177;14380	True;True;True;True;True;True;True;True	420;1882;5826;6402;9527;10824;11804;15158	2794;2795;2796;12740;12741;39090;39091;39092;39093;42824;42825;63052;63053;71504;71505;77867;99978;99979;99980	19	0.126214149549	1305
P22087	789	rRNA 2-O-methyltransferase fibrillarin	FBL	1.0477	0.85876	1582;1724;4222;6010;6675;6676;8752;8837;9070;9266;9504;10790;13445;13723	True;True;True;True;True;True;True;True;True;True;True;True;True;True	1658;1806;4410;6289;6976;6977;9204;9205;9314;9575;9779;10038;11390;14184;14480	11077;11078;11079;11080;12214;12215;12216;12217;12218;12219;12220;29660;29661;42080;42081;42082;42083;42084;42085;46818;46819;46820;46821;46822;46823;46824;46825;46826;46827;46828;46829;46830;46831;46832;46833;46834;61391;61392;61393;61394;61395;61888;61889;63471;63472;63473;64872;64873;66573;66574;75515;75516;93418;93419;93420;93421;93422;93423;95341;95342;95343;95344;95345	63	0.000190600478491	0
P22234	790	Multifunctional protein ADE2;Phosphoribosylaminoimidazole-succinocarboxamide synthase;Phosphoribosylaminoimidazole carboxylase	PAICS	0.97124	0.89313	1051;1096;3110	True;True;True	1104;1150;3248	7446;7447;7448;7665;7666;7667;7668;21181;21182	9	0.51466972345	4962
P22314	791	Ubiquitin-like modifier-activating enzyme 1	UBA1	0.90598		6738;11408	True;True	7040;12051	47210;79470	2	0.654720846019	4896
Q32Q12	792	Nucleoside diphosphate kinase;Nucleoside diphosphate kinase B	NME1-NME2;NME2	1.0779	1.0079	1937;1938;2566;4360;9133;12134	True;True;True;True;True;True	2032;2033;2674;4552;9643;12814	13697;13698;13699;13700;13701;13702;13703;13704;17749;17750;30657;30658;63846;63847;63848;84262;84263;84264;84265;84266;84267;84268;84269;84270;84271	24	0.627169753539	6276
P22626	793	Heterogeneous nuclear ribonucleoproteins A2/B1	HNRNPA2B1	1.0461	1.0259	757;2123;2124;2301;2302;2362;2363;3949;3964;3965;3968;3969;4037;4071;5271;6058;6411;6414;7076;7114;8205;9279;9565;9906;10506;12329;14311;14312	True;True;True;True;True;True;True;True;True;True;True;True;True;True;True;True;True;True;True;True;True;True;True;True;True;True;True;True	795;2224;2225;2404;2405;2467;2468;4114;4131;4132;4135;4136;4137;4138;4139;4211;4252;5517;6338;6705;6708;7390;7431;8573;9794;9795;10100;10456;10457;11084;13016;15088;15089	5305;5306;14929;14930;14931;14932;14933;14934;14935;14936;14937;14938;14939;14940;14941;14942;14943;14944;14945;14946;14947;14948;14949;14950;14951;14952;14953;14954;14955;14956;14957;14958;14959;14960;14961;14962;14963;14964;14965;14966;14967;14968;14969;14970;14971;14972;14973;14974;14975;14976;14977;14978;14979;14980;14981;14982;14983;14984;14985;14986;14987;14988;14989;14990;14991;14992;14993…	1155	0.0024759437071	437
P22695	794	Cytochrome b-c1 complex subunit 2, mitochondrial	UQCRC2	1.1481	0.92945	1094;1167;4628;7879;8279;8519;10353;10526;11440;12252;13827;14007;14191	True;True;True;True;True;True;True;True;True;True;True;True;True	1148;1224;4842;8229;8647;8901;10927;11104;12083;12937;14591;14775;14967	7659;7660;8255;8256;8257;8258;8259;32527;32528;32529;55490;57910;59464;59465;72119;73344;73345;79709;85204;85205;96269;96270;97494;98654;98655;98656	23	0.041569751629	444
P23246	795	Splicing factor, proline- and glutamine-rich	SFPQ	1.0966	0.88916	272;626;627;850;1278;1279;1378;1667;2321;2776;3194;3206;3337;3563;3953;4209;4210;4378;4482;4578;5890;7019;7119;7120;8584;8660;8688;8812;9253;9635;9787;9788;9997;10465;10626;10746;11277;11562;13681;14243;14244	True;True;True;True;True;True;True;True;True;True;True;True;True;True;True;True;True;True;True;True;True;True;True;True;True;True;True;True;True;True;True;True;True;True;True;True;True;True;True;True;True	285;286;662;663;895;1341;1342;1446;1745;1746;2424;2425;2901;3337;3350;3483;3719;4118;4397;4398;4573;4574;4685;4791;6162;7333;7436;7437;8983;8984;9076;9077;9078;9124;9125;9285;9286;9766;10174;10332;10333;10552;11042;11208;11209;11345;11913;12216;12217;14438;15019;15020	1935;1936;1937;1938;1939;1940;1941;1942;1943;1944;1945;1946;1947;1948;1949;1950;1951;1952;1953;1954;1955;1956;1957;1958;1959;1960;1961;1962;1963;1964;1965;1966;1967;1968;1969;1970;1971;4494;4495;4496;4497;4498;4499;4500;4501;4502;4503;4504;4505;4506;4507;4508;4509;4510;4511;4512;4513;4514;4515;4516;4517;5900;5901;5902;5903;5904;5905;5906;5907;5908;5909;5910;5911;5912;5913;5914;5915;5916;5917;9064…	969	6.68646113583e-92	0
P23258	796	Tubulin gamma-1 chain;Tubulin gamma-2 chain;Tubulin gamma chain	TUBG1;TUBG2	0.91274	0.93267	1221;2178;5460;7272;8483;13203;13708;14477	True;True;True;True;True;True;True;True	1279;2279;5710;7595;8857;13935;14465;15262	8686;8687;8688;15281;15282;38133;51091;59179;91936;91937;91938;91939;95227;100535;100536	15	0.532129888417	5274
P23396	797	40S ribosomal protein S3	RPS3	0.93869	0.98335	279;1438;2611;2744;3307;3691;3693;4060;5716;6271;6518;7533;12097	True;True;True;True;True;True;True;True;True;True;True;True;True	293;1509;2726;2865;3452;3851;3853;4239;5980;6560;6815;7863;12775	2011;2012;2013;2014;2015;2016;2017;2018;2019;10223;10224;10225;10226;10227;10228;10229;10230;18193;18194;18195;18196;18197;18198;18199;18200;18201;18202;18977;18978;22561;22562;22563;22564;22565;22566;22567;22568;22569;25269;25270;25271;25272;25273;25274;25275;25276;25277;25278;25284;25285;25286;25287;25288;25289;25290;25291;28478;40087;40088;40089;43790;43791;43792;43793;43794;43795;45661;45662;…	80	0.214148621909	2403
P23526	798	Adenosylhomocysteinase	AHCY	0.60108	0.5173	421;635;1545;2955;4196;5507;6384;12777;12863;13512;13549;14055;14490;14496	True;True;True;True;True;True;True;True;True;True;True;True;True;True	442;671;1618;3085;4384;5759;6678;13492;13579;14263;14302;14824;15277;15283	2888;2889;2890;2891;2892;2893;2894;2895;2896;2897;2898;2899;2900;4556;4557;4558;4559;4560;10847;10848;10849;10850;10851;20347;20348;20349;20350;20351;20352;20353;29467;29468;29469;29470;29471;29472;29473;29474;29475;29476;29477;29478;29479;29480;29481;29482;29483;38544;38545;38546;38547;38548;38549;38550;38551;38552;38553;38554;38555;38556;38557;44631;44632;44633;44634;44635;44636;44637;44638;446…	131	0.00982038550948	182
P23528	799	Cofilin-1	CFL1	1.105	1.0686	1044;2545;6216;7176;8723;9134;9135;14147	True;True;True;True;True;True;True;True	1095;1096;2652;6503;7495;9166;9644;9645;14921	7337;7338;7339;7340;7341;7342;7343;7344;7345;7346;7347;17662;17663;17664;17665;17666;17667;17668;17669;43405;43406;43407;43408;43409;43410;43411;43412;43413;43414;43415;50596;50597;50598;50599;50600;50601;50602;61075;61076;63849;63850;63851;63852;63853;63854;98362;98363;98364;98365;98366;98367	50	0.236985878067	2566
P24534	801	Elongation factor 1-beta	EEF1B2	1.0482	0.94988	8373;11209;11505;11700	True;True;True;True	8744;11841;12155;12362	58487;58488;78137;78138;80103;80104;81622;81623;81624;81625	10	0.202621607712	1977
P24666	802	Low molecular weight phosphotyrosine protein phosphatase	ACP1	1.1022	1.0186	5318;8407;11540	True;True;True	5564;8780;12194	37240;37241;58764;58765;80360;80361;80362;80363	8	0.575403022913	5459
P24928	803	DNA-directed RNA polymerase II subunit RPB1	POLR2A	0.77318	0.73299	263;508;745;2068;2764;3349;4002;5504;5642;5658;5744;7130;7647;7793;8103;8722;9405;9779;11319;12001;12241;12493;12639;12674;13602;13637;14553;14554;14555;14584	True;True;True;True;True;True;True;True;True;True;True;True;True;True;True;True;True;True;True;True;True;True;True;True;True;True;True;True;True;True	276;538;783;2167;2887;3496;4174;5756;5900;5918;6012;7448;7978;8140;8466;9165;9931;10324;11955;12675;12926;13198;13350;13386;14357;14392;15340;15341;15342;15371	1891;3545;3546;3547;3548;3549;5242;5243;5244;5245;5246;14550;14551;14552;14553;19125;19126;19127;22864;22865;27998;38438;38439;38440;39539;39639;39640;39641;39642;40290;40291;40292;40293;50252;53804;53805;53806;53807;53808;54858;54859;56788;56789;61070;61071;61072;61073;61074;65926;65927;65928;68419;68420;68421;68422;68423;68424;68425;68426;78821;78822;78823;78824;78825;78826;78827;78828;83481;85…	98	0.0199994446752	289
P25398	805	40S ribosomal protein S12	RPS12	1.0651	1.0487	234;2063;12013	True;True;True	247;2162;12687	1645;1646;1647;1648;1649;1650;1651;14540;14541;14542;14543;83505;83506;83507;83508;83509;83510;83511;83512	19	0.935852031881	9229
P25705	806	ATP synthase subunit alpha, mitochondrial;ATP synthase subunit alpha	ATP5A1	1.1893	0.91646	881;1184;2266;2671;2855;3033;3260;4395;5606;12164;12213;12566;13404	True;True;True;True;True;True;True;True;True;True;True;True;True	926;1241;2368;2788;2983;3166;3405;4593;5861;12844;12897;13273;14143	6067;8400;8401;8402;8403;15762;15763;15764;18554;19648;20778;20779;20780;22302;22303;22304;22305;22306;30989;39253;39254;84473;84474;84867;87312;87313;87314;93159;93160	29	0.0132916976735	127
P26196	807	Probable ATP-dependent RNA helicase DDX6	DDX6	0.93784	1.1265	1834;2694;2695;3317;3318;3507;4152;4402;4517;4782;6198;6725;6858;7681;9455;9745;10023;11070;11174;11437;12110;12895;12896;13455	True;True;True;True;True;True;True;True;True;True;True;True;True;True;True;True;True;True;True;True;True;True;True;True	1925;1926;2811;2812;2813;3462;3463;3659;4338;4602;4723;4724;4999;6484;6485;7027;7166;8013;9984;10289;10579;11688;11801;12080;12790;13614;13615;13616;14194;14195	13000;13001;13002;13003;13004;13005;13006;13007;13008;18726;18727;18728;18729;18730;18731;18732;18733;18734;18735;18736;18737;22640;22641;22642;22643;22644;22645;22646;23886;23887;23888;23889;23890;23891;23892;29179;29180;29181;29182;29183;29184;31052;31053;31891;31892;31893;31894;31895;31896;31897;31898;31899;31900;31901;31902;31903;31904;31905;31906;31907;31908;33481;33482;33483;33484;43291;432…	181	1.3751495745e-13	0
P26368	808	Splicing factor U2AF 65 kDa subunit	U2AF2	0.96021	0.9189	2704;7072;7172;8500;9028;10668;11857	True;True;True;True;True;True;True	2822;7386;7491;8875;9531;11256;12527	18762;18763;18764;18765;18766;18767;18768;49159;49160;50575;50576;50577;50578;50579;50580;50581;50582;50583;59301;63072;63073;63074;63075;63076;63077;74508;74509;74510;74511;82643;82644;82645;82646	32	0.224191592149	2381
P26373	809	60S ribosomal protein L13	RPL13	0.9482	1.0108	3995;6819;9081;9601;11782;12260;12851	True;True;True;True;True;True;True	4167;7125;7126;9587;10138;12449;12945;13567	27954;27955;27956;27957;27958;27959;27960;27961;47819;47820;47821;47822;47823;47824;47825;47826;47827;47828;47829;63560;63561;63562;63563;67232;67233;67234;67235;67236;67237;67238;67239;67240;67241;67242;67243;67244;67245;67246;67247;82124;82125;82126;82127;82128;82129;85251;85252;85253;85254;89421;89422;89423;89424;89425;89426;89427	56	0.0238515305688	297
P26599	810	Polypyrimidine tract-binding protein 1	PTBP1	1.0388	1.1247	935;2128;2803;4558;5067;5184;5558;6440;7855;8275;8521;8549;9055;9312;9350;13315;13815;13824	True;True;True;True;True;True;True;True;True;True;True;True;True;True;True;True;True;True	983;2229;2929;4767;5298;5428;5812;6734;8205;8643;8903;8904;8941;8942;9560;9832;9874;14051;14579;14588	6545;6546;6547;6548;6549;6550;6551;6552;6553;6554;15025;15026;15027;15028;15029;15030;15031;19383;19384;32156;32157;32158;32159;32160;32161;32162;32163;32164;32165;32166;32167;32168;32169;32170;32171;35485;35486;35487;35488;35489;35490;35491;35492;35493;35494;36405;36406;36407;36408;36409;36410;36411;36412;36413;36414;36415;36416;36417;36418;36419;36420;36421;36422;39016;39017;39018;39019;39020;3…	183	0.00244807220344	53
P26640	811	Valine--tRNA ligase	VARS	1.0039	1.0757	756;1217;2094;2179;7294;7678;8068;8910;9497;11668;11809;12360;13577;13644	True;True;True;True;True;True;True;True;True;True;True;True;True;True	794;1275;2193;2280;7619;8010;8428;9403;10030;12328;12476;13048;14332;14399	5295;5296;5297;5298;5299;5300;5301;5302;5303;5304;8658;8659;8660;14657;15283;15284;51193;54080;54081;54082;54083;54084;54085;54086;54087;54088;56549;56550;62341;62342;66504;66505;81279;81280;81281;81282;82352;82353;85951;94274;94275;94782;94783;94784;94785	44	0.315549705875	3295
P26641	812	Elongation factor 1-gamma	EEF1G	0.75763	1.0494	62;611;686;1572;3148;4530;4649;5613;6392;10369;11786;11787;13401;14547	True;True;True;True;True;True;True;True;True;True;True;True;True;True	66;647;723;1647;3290;4737;4863;5868;6686;10943;12453;12454;14140;15334	441;442;4388;4389;4390;4391;4392;4393;4394;4395;4874;4875;4876;4877;4878;4879;4880;4881;4882;4883;4884;4885;4886;4887;11024;11025;11026;21467;21468;21469;21470;31947;31948;32629;32630;32631;39282;39283;39284;39285;39286;39287;44684;44685;44686;44687;72156;82164;82165;82166;82167;82168;82169;82170;82171;93144;93145;93146;93147;93148;93149;93150;93151;93152;100923	63	0.000148966459157	2
P27348	813	14-3-3 protein theta	YWHAQ	1.0116	0.80456	1263;1992;2788;6234;9220;10325;12002;14383	True;False;False;False;False;True;True;True	1326;2088;2914;6521;9732;10898;12676;15161	9002;9003;14035;14036;14037;14038;14039;14040;14041;14042;19284;19285;19286;43536;43537;64449;64450;64451;64452;64453;64454;64455;64456;71947;71948;83482;99986;99987	7	0.0629790512145	466
P28482	814	Mitogen-activated protein kinase 1	MAPK1	1.0107	0.93782	3;637;871;2099;2669;3229;3611;4570;4899;5333;7408;9550;12781;14332	True;True;True;True;True;True;True;True;True;True;True;True;True;True	3;4;673;916;2198;2786;3374;3768;4781;5123;5580;7738;10085;13496;13497;15109	16;17;18;19;20;21;22;23;4563;4564;4565;4566;6012;6013;14676;14677;18550;18551;22135;22136;24634;24635;24636;24637;24638;24639;32253;34307;34308;34309;34310;34311;34312;34313;37334;51957;51958;66874;66875;66876;66877;66878;66879;66880;88757;88758;88759;88760;88761;88762;88763;88764;88765;99710;99711;99712;99713;99714;99715;99716;99717	60	0.0174163747154	236
P29144	815	Tripeptidyl-peptidase 2	TPP2	1.4929	0.50178	851;1303;1880;3709;6916;7161;8141;8179;10137;13502;13574	True;True;True;True;True;True;True;True;True;True;True	896;1367;1974;3869;7226;7479;8505;8546;10697;14253;14329	5918;9253;9254;9255;9256;13249;25402;25403;25404;25405;25406;48323;50502;57081;57317;57318;70845;93814;93815;94250;94251;94252	22	5.30032340655e-05	0
P29317	816	Ephrin type-A receptor 2	EPHA2	1.0244	0.61781	2576;3175;5229;12884;13196	True;True;True;True;True	2685;3318;5474;13602;13928	17817;17818;17819;21595;21596;21597;21598;21599;21600;36681;36682;36683;89662;89663;89664;89665;89666;91884;91885;91886;91887	19	0.0112282408453	78
P29353	817	SHC-transforming protein 1	SHC1	1.3177	1.1729	1709;2421;2978;4940;9766;12958;13466	True;True;True;True;True;True;True	1789;2527;3110;5165;10311;13679;14212	12098;12099;12100;12101;12102;16827;20488;20489;20490;34534;34535;34536;68340;68341;90144;90145;90146;90147;93591;93592;93593	21	0.0581862724799	543
P29372	818	DNA-3-methyladenine glycosylase	MPG	0.90385	1.1904	362;1689;4470;6033;7194;13142	True;True;True;True;True;True	379;1768;4673;6312;7514;13872	2538;2539;11877;31559;31560;42245;42246;50687;50688;91258;91259	11	0.0127921602477	81
P30041	819	Peroxiredoxin-6	PRDX6	1.0215	1.0908	3361;7308;8122;9639;13864	True;True;True;True;True	3509;7633;8485;10178;14628	23038;51295;51296;51297;56921;56922;56923;56924;56925;56926;56927;67442;96587	12	0.480176889906	4715
P30044	820	Peroxiredoxin-5, mitochondrial	PRDX5	1.3199	0.99651	2996;3639;12235;13075;13514	True;True;True;True;True	3128;3799;12920;13799;14265	20572;20573;20574;20575;20576;20577;20578;24847;85080;85081;85082;85083;90823;93881;93882;93883	16	0.0557193243528	526
P30048	821	Thioredoxin-dependent peroxide reductase, mitochondrial	PRDX3	1.257	0.79394	1776;2130;4278;5005	True;True;True;True	1861;2231;4466;5233	12586;12587;15040;15041;15042;15043;15044;15045;15046;30046;30047;30048;30049;30050;30051;30052;34998;34999;35000;35001;35002;35003;35004;35005;35006;35007	25	0.000980382670179	10
P30050	822	60S ribosomal protein L12	RPL12	0.83666	0.83148	697;2540;5086;5430;9838	True;True;True;True;True	734;2647;5317;5679;10387	4938;4939;17640;35570;35571;35572;35573;35574;35575;35576;37988;37989;37990;37991;37992;37993;68923;68924;68925;68926;68927;68928;68929	23	0.692534977215	6945
P30153	823	Serine/threonine-protein phosphatase 2A 65 kDa regulatory subunit A alpha isoform	PPP2R1A	0.92168	1.0736	587;1846;2761;8177;8513;10125;10845;10965;12069;13276;13302	True;True;True;True;True;True;True;True;True;True;True	621;1938;2884;8544;8893;10684;11448;11577;12747;14012;14038	4216;13087;13088;19114;19115;57302;57303;59435;70768;70769;70770;75758;75759;76561;76562;83859;92368;92369;92370;92544;92545;92546	22	0.0458645772196	439
P30508	824	HLA class I histocompatibility antigen, Cw-12 alpha chain;HLA class I histocompatibility antigen, Cw-14 alpha chain;HLA class I histocompatibility antigen, Cw-4 alpha chain;HLA class I histocompatibility antigen, Cw-6 alpha chain;HLA class I histocompatibility antigen, Cw-15 alpha chain;HLA class I histocompatibility antigen, Cw-8 alpha chain;HLA class I histocompatibility antigen, Cw-2 alpha cha…	HLA-C;HLA-B		0.86468	1520;3370;11947;13981	False;False;True;True	1592;3518;12619;14749	10656;10657;10658;23092;23093;83207;83208;97376;97377	3	1.0	7480
P30566	825	Adenylosuccinate lyase	ADSL	0.82532	1.1157	55;353;1066;5859;6611;8963	True;True;True;True;True;True	57;370;1119;6130;6910;9463	403;404;2500;7517;7518;7519;7520;41118;41119;46360;46361;46362;46363;46364;62678;62679;62680	17	0.00050263006458	0
P30740	826	Leukocyte elastase inhibitor	SERPINB1	0.9093	1.0387	2253;3420;5299;6343;6969;7263;8362;12133;12742	True;True;True;True;True;True;True;True;True	2355;3569;5545;6634;7281;7585;8732;12813;13457	15723;23331;37125;44270;44271;48565;51005;58392;58393;58394;84261;88500;88501	12	0.182338354181	1748
P30837	827	Aldehyde dehydrogenase X, mitochondrial	ALDH1B1	1.3268		7621;12149;12787	True;True;True	7951;12829;13503	53636;53637;84333;88795	4	0.0678891548618	1
P31153	828	S-adenosylmethionine synthase isoform type-2;S-adenosylmethionine synthase	MAT2A	0.76413	0.86226	1954;2683;3705;3829;9032;12544;14370	True;True;True;True;True;True;True	2049;2800;3865;3993;9535;13251;15148	13807;13808;18613;18614;25339;25340;26229;63095;63096;87187;87188;99937;99938;99939;99940;99941;99942	14	0.0961970364628	894
P31689	829	DnaJ homolog subfamily A member 1	DNAJA1	0.73537	1.2066	5603;9525;10037;12288	True;True;True;True	5858;10059;10593;12974	39240;39241;39242;39243;66690;66691;70287;70288;70289;85437;85438;85439;85440;85441;85442;85443;85444;85445	18	0.00023322933405	0
P31930	830	Cytochrome b-c1 complex subunit 1, mitochondrial	UQCRC1	1.0817		195;2095;2787;8904;11103;11352	True;True;True;True;True;True	205;2194;2913;9393;11722;11989	1425;14658;19283;62299;77347;79058	5	0.224915884016	1884
P31942	831	Heterogeneous nuclear ribonucleoprotein H3	HNRNPH3	0.84399	1.0943	1110;1120;1541;2335;2509;4009;4010;4017;4040;4376;5019;5413;7546;8671;9656;10511;11789;11790;13163;14321	True;True;True;True;True;True;True;True;True;True;True;True;True;True;True;True;True;True;True;True	1165;1176;1177;1613;1614;2439;2615;4182;4183;4190;4214;4215;4569;4570;4571;5247;5662;7876;9093;9094;9095;10195;11089;12456;12457;13894;15098	7746;7747;7748;7749;7750;7751;7752;7753;7754;7755;7756;7757;7758;7759;7760;7761;7762;7763;7764;7765;7766;7767;7768;7769;7770;7771;7893;7894;7895;7896;7897;7898;7899;7900;7901;7902;7903;7904;7905;7906;7907;7908;7909;7910;7911;7912;7913;7914;7915;7916;7917;7918;7919;7920;7921;7922;7923;7924;7925;7926;7927;7928;7929;7930;7931;7932;7933;7934;7935;7936;7937;7938;7939;7940;7941;7942;7943;7944;7945;7946…	333	4.36719259231e-42	0
P31942-2	832			1.1924	1.1284	1110;1120;1541;2335;2509;4009;4010;4040;4376;4653;5019;5413;7546;8671;9656;11789;11790;13163;14321	False;False;False;False;False;False;False;False;False;True;False;False;False;False;False;False;False;False;False	1165;1176;1177;1613;1614;2439;2615;4182;4183;4214;4215;4569;4570;4571;4867;5247;5662;7876;9093;9094;9095;10195;12456;12457;13894;15098	7746;7747;7748;7749;7750;7751;7752;7753;7754;7755;7756;7757;7758;7759;7760;7761;7762;7763;7764;7765;7766;7767;7768;7769;7770;7771;7893;7894;7895;7896;7897;7898;7899;7900;7901;7902;7903;7904;7905;7906;7907;7908;7909;7910;7911;7912;7913;7914;7915;7916;7917;7918;7919;7920;7921;7922;7923;7924;7925;7926;7927;7928;7929;7930;7931;7932;7933;7934;7935;7936;7937;7938;7939;7940;7941;7942;7943;7944;7945;7946…	5	0.224915884016	1910
P31946	833	14-3-3 protein beta/alpha;14-3-3 protein beta/alpha, N-terminally processed	YWHAB	0.92721	1.0232	1264;1992;2788;6234;9220;14386	True;False;False;False;False;True	1327;2088;2914;6521;9732;15164	9004;9005;9006;9007;14035;14036;14037;14038;14039;14040;14041;14042;19284;19285;19286;43536;43537;64449;64450;64451;64452;64453;64454;64455;64456;99997	5	0.0431144467831	0
P32119	834	Peroxiredoxin-2	PRDX2	0.8341	1.2811	1104;4277;6229;8085;10044;12054	True;True;True;True;False;True	1159;4465;6516;8448;10600;12730	7713;7714;30044;30045;43512;43513;43514;43515;43516;43517;43518;43519;56637;56638;70325;70326;70327;70328;70329;70330;70331;70332;70333;70334;70335;70336;83763;83764;83765;83766;83767;83768	19	0.000213670004391	0
P32242	835	Homeobox protein OTX1	OTX1	1.168	1.783	11621	True	12278	80966;80967;80968;80969	4	0.465208818452	3792
P32321	836	Deoxycytidylate deaminase	DCTD	1.2106	0.79704	6042;7342;7517	True;True;True	6322;7667;7847	42320;42321;51441;51442;51443;52851;52852;52853	8	0.0356919001168	236
P33176	837	Kinesin-1 heavy chain	KIF5B	1.2756	0.84633	847;1897;2733;3085;4032;5124;5899;6067;6416;6420;7125;7259;7383;7933;8478;9447;10039;10066;10074;10818;11165;11384;11398;12160;12434;12534;13763	True;True;True;True;True;True;True;True;True;True;True;True;True;True;True;True;True;True;True;True;True;True;True;True;True;True;True	892;1992;2854;3223;4206;5363;6172;6347;6710;6714;7443;7581;7713;8287;8852;9976;10595;10623;10631;11418;11792;12023;12040;12840;13134;13240;14523	5878;5879;13396;18908;18909;18910;18911;21069;21070;21071;28266;28267;28268;35987;41388;41389;41390;41391;42499;45025;45026;45042;45043;50205;50971;50972;51788;51789;51790;55849;59142;59143;66207;66208;70293;70294;70439;70440;70477;70478;70479;75633;77794;77795;79230;79231;79232;79360;79361;84411;84412;86519;87103;87104;95589;95590	52	0.000175394691887	1
P33993	838	DNA replication licensing factor MCM7	MCM7	0.51423		5208;7035	True;True	5453;7349	36593;36594;48972	3	1.0	7494
P35237	839	Serpin B6	SERPINB6	0.88305	1.042	170;2717;3419;4421;4427;6968;8363;9200;12746	True;True;True;True;True;True;True;True;True	177;2837;3568;4622;4628;7280;8733;9712;13461	1313;1314;18828;23329;23330;31147;31148;31189;31190;48563;48564;58395;58396;58397;64293;64294;88512;88513;88514;88515	20	0.0206223925437	218
P35270	840	Sepiapterin reductase	SPR	1.5028		12314;13547	True;True	13000;14300	85603;94079;94080	3	0.108809430041	0
P35568	841	Insulin receptor substrate 1	IRS1	1.2666	0.4642	150;1435;2324;5119;7005;7809;10310;11908;11967;12184;13127	True;True;True;True;True;True;True;True;True;True;True	156;1506;2428;5358;7319;8157;10882;12580;12639;12864;13855	1211;1212;10216;16166;35952;35953;35954;35955;35956;35957;35958;35959;48788;48789;48790;48791;48792;55001;55002;55003;71856;71857;71858;71859;82960;82961;82962;82963;82964;82965;83300;84604;84605;84606;84607;91151;91152;91153;91154	36	1.5282170697e-06	0
P35573	842	Glycogen debranching enzyme;4-alpha-glucanotransferase;Amylo-alpha-1,6-glucosidase	AGL	1.2028		1273;8244;8429;13728	True;True;True;True	1336;8612;8802;14485	9047;57702;58905;95383;95384	5	0.224915884016	1920
P35637	844	RNA-binding protein FUS	FUS	0.96741	1.0211	70;72;73;891;892;2406;2407;3877;4030;4880;6596;7417;9615;12201;12202	True;True;True;True;True;True;True;True;True;True;True;True;True;True;True	74;76;77;936;937;938;939;2512;2513;4041;4204;5100;6894;6895;7747;10153;12883;12884;12885	478;479;480;481;482;483;484;485;486;487;488;489;490;491;492;493;494;495;496;497;498;499;500;501;502;503;504;505;506;507;508;509;510;511;512;513;514;515;516;517;518;519;520;521;522;523;524;525;526;527;528;529;530;531;532;533;534;535;536;537;538;539;540;541;578;579;580;581;582;583;584;585;586;587;588;589;590;591;592;593;594;595;596;597;598;599;600;601;602;603;604;605;606;607;608;609;610;611;612;613…	447	7.95077754295e-11	0
P35658	845	Nuclear pore complex protein Nup214	NUP214	0.80709	0.89194	105;281;1948;1958;3008;3026;3211;4923;4991;5346;5525;7150;7776;9308;9508;9572;9776;9986;10268;11158;11379;12116;12467;12492;12564;12622;13643;14270	True;True;True;True;True;True;True;True;True;True;True;True;True;True;True;True;True;True;True;True;True;True;True;True;True;True;True;True	110;295;2043;2053;3141;3159;3355;5148;5219;5594;5777;7468;8121;9828;10042;10108;10321;10541;10834;11785;12018;12796;13167;13197;13271;13333;14398;15046	882;883;884;885;2031;13772;13773;13774;13775;13776;13814;13815;13816;13817;13818;13819;13820;13821;20669;20670;20671;20672;20757;20758;20759;20760;21974;21975;21976;21977;21978;21979;34461;34915;37492;37493;37494;37495;37496;37497;37498;38685;38686;50420;50421;50422;50423;50424;50425;50426;54763;54764;54765;54766;54767;54768;65174;66586;66587;66588;66589;66590;66591;66592;66593;66594;66595;66596;…	109	0.651286057488	6710
P35754	846	Glutaredoxin-1	GLRX	1.3936	1.195	950;9975;10434	True;True;True	998;10530;11010	6657;6658;69820;69821;72656;72657	6	0.248863874938	2205
P35913	849	Rod cGMP-specific 3,5-cyclic phosphodiesterase subunit beta;Cone cGMP-specific 3,5-cyclic phosphodiesterase subunit alpha;Rod cGMP-specific 3,5-cyclic phosphodiesterase subunit alpha	PDE6B;PDE6C;PDE6A	1.6443	1.1599	8041;13138	True;True	8401;13867	56422;56423;56424;91227	4	0.715000654688	6294
P36404	850	ADP-ribosylation factor-like protein 2	ARL2	1.0274	1.0629	6732;7614;7786;9541;9867	True;True;True;True;True	7034;7944;8132;10076;10417	47165;47166;47167;47168;53601;53602;54797;54798;66814;66815;69113	10	0.646462202664	6280
P36578	851	60S ribosomal protein L4	RPL4	0.88045	1.0319	1;890;2259;5301;5302;6385;6773;8715;9147;9523;9682;10201;11503	True;True;True;True;True;True;True;True;True;True;True;True;True	1;935;2361;5547;5548;6679;7075;9158;9658;10057;10222;10766;12153	4;5;6;7;8;9;10;11;12;13;6132;6133;6134;6135;6136;6137;6138;6139;6140;6141;6142;6143;6144;6145;6146;6147;6148;6149;6150;6151;6152;6153;6154;6155;6156;6157;6158;6159;6160;6161;6162;6163;6164;6165;6166;15743;15744;15745;15746;15747;15748;37134;37135;37136;37137;37138;37139;37140;37141;37142;37143;37144;37145;37146;37147;37148;44642;44643;44644;44645;44646;44647;44648;44649;44650;47428;47429;47430;61…	126	1.66958239568e-12	0
P36954	852	DNA-directed RNA polymerase II subunit RPB9	POLR2I	0.68404	0.61784	2256;5978	True;True	2358;6257	15727;15728;15729;15730;15731;15732;15733;15734;15735;41886;41887;41888;41889	11	0.373944798609	3674
P36969	853	Phospholipid hydroperoxide glutathione peroxidase, mitochondrial;Glutathione peroxidase	GPX4	2.0586	2.5437	1598;9907;11448;12122;14278	True;True;True;True;True	1674;10458;12093;12802;15054	11159;11160;11161;11162;69365;79748;84189;84190;84191;84192;84193;99231	12	0.937472922362	9089
P37198	854	Nuclear pore glycoprotein p62	NUP62	0.85619	0.88287	2639;2907;2908;4915;5648;6721;6722;6910;10576;14101	True;True;True;True;True;True;True;True;True;True	2754;3036;3037;5140;5907;7023;7024;7220;11157;14873	18382;18383;18384;18385;18386;18387;18388;18389;18390;18391;18392;18393;18394;18395;18396;20063;20064;20065;20066;20067;20068;20069;20070;20071;20072;20073;20074;34422;34423;34424;39559;39560;39561;39562;39563;47132;47133;47134;47135;47136;47137;47138;48289;73703;73704;73705;73706;73707;73708;73709;73710;98054	52	0.535738282687	5523
P37802	855	Transgelin-2	TAGLN2	0.89695	1.1	1417;2809;9058;9496;14265	True;True;True;True;True	1486;2935;9563;10029;15041	10093;10094;19398;19399;19400;63339;63340;66502;66503;99168;99169	11	0.0911607940052	880
P38159	856	RNA-binding motif protein, X chromosome;RNA-binding motif protein, X chromosome, N-terminally processed;RNA binding motif protein, X-linked-like-1	RBMX;RBMXL1	0.89589	0.93238	642;1928;1996;2100;2116;2149;3923;4055;4492;6034;7070;10473;10522;12932;12993	True;True;True;True;True;True;True;True;True;True;True;True;True;True;True	679;2023;2092;2199;2216;2250;4088;4232;4233;4234;4696;6313;6314;7384;11051;11100;13653;13715	4628;4629;4630;4631;4632;4633;4634;4635;4636;4637;4638;4639;13582;13583;13584;13585;13586;13587;13588;13589;13590;13591;13592;13593;13594;14055;14056;14057;14058;14059;14060;14061;14062;14678;14679;14680;14681;14682;14683;14684;14866;15136;15137;15138;15139;15140;15141;15142;15143;26874;26875;26876;26877;26878;26879;26880;26881;26882;26883;26884;26885;26886;26887;26888;26889;28435;28436;28437;284…	143	0.137492404559	1821
P38646	857	Stress-70 protein, mitochondrial	HSPA9	1.1607	0.95038	953;1072;1235;1368;1422;2904;2905;2931;2991;3002;7057;7405;7544;8494;8731;8975;9813;9855;10795;10906;11652;11813;12632;12940;13183;13213;13214;13304;13659;14166	True;True;True;True;True;True;True;True;True;True;True;True;True;True;True;True;True;True;True;True;True;True;True;True;True;True;True;True;True;True	1001;1125;1295;1436;1493;3033;3034;3061;3123;3135;7371;7735;7874;8869;9175;9475;10361;10404;11395;11514;11515;12311;12480;13343;13661;13915;13945;13946;14040;14416;14942	6669;6670;6671;6672;6673;6674;6675;6676;6677;6678;6679;7529;7530;7531;7532;7533;7534;7535;7536;7537;7538;8790;8791;8792;8793;8794;8795;8796;9755;9756;9757;9758;9759;9760;9761;9762;9763;9764;9765;10145;10146;20034;20035;20036;20037;20038;20039;20040;20041;20204;20205;20206;20207;20208;20209;20210;20211;20544;20545;20546;20547;20548;20635;20636;49055;49056;49057;49058;49059;49060;49061;49062;49063;…	220	1.77189585508e-21	0
P38919	858	Eukaryotic initiation factor 4A-III	EIF4A3	0.90309	0.97811	1149;1442;2224;2627;2886;3020;4215;4260;4576;6314;6395;6930;8772;9937;10443;12927;13351;14406	True;True;True;True;True;True;True;True;True;True;True;True;True;True;True;True;True;True	1206;1513;2325;2742;3014;3153;4403;4448;4789;6605;6689;7240;9228;10491;11019;13648;14088;15186	8139;8140;8141;10243;15518;18299;19919;19920;20739;20740;20741;29629;29630;29631;29937;29938;32313;44090;44715;44716;48378;48379;61498;61499;69559;69560;72712;72713;89978;92854;92855;92856;92857;92858;92859;92860;100104	36	0.0868084157477	938
P39023	859	60S ribosomal protein L3	RPL3	0.95279	0.94239	370;371;440;501;1426;2926;3118;3375;3605;4941;5435;6147;6582;7015;9297;9785;11049;11204;11355;12793;13182	True;True;True;True;True;True;True;True;True;True;True;True;True;True;True;True;True;True;True;True;True	387;388;389;461;530;1497;3055;3056;3256;3257;3523;3762;5166;5684;6428;6880;7329;9817;10330;11666;11835;11836;11993;13509;13914	2570;2571;2572;2573;2574;2575;2576;3007;3008;3009;3010;3011;3012;3013;3014;3015;3492;3493;3494;3495;3496;3497;3498;3499;10172;10173;10174;10175;10176;10177;10178;10179;10180;10181;10182;10183;10184;10185;10186;20179;20180;20181;20182;21208;21209;21210;21211;21212;21213;23115;24615;34537;34538;34539;34540;34541;34542;34543;38028;38029;42951;42952;46168;46169;48870;48871;48872;48873;48874;48875;651…	142	0.480420976677	5231
P40429	860	60S ribosomal protein L13a;Putative 60S ribosomal protein L13a-like MGC87657	RPL13A	0.82505	1.0097	315;6739;8925;14499	True;True;True;True	331;7041;9420;15286	2210;2211;2212;2213;2214;2215;2216;47211;47212;62430;62431;100641;100642;100643;100644;100645	13	0.115851497526	1171
P40937	861	Replication factor C subunit 5	RFC5	0.55251	0.95785	3332;4245;7851	True;True;True	3477;4433;8200	22723;22724;29806;29807;55256	5	0.224915884016	1830
P41134	862	DNA-binding protein inhibitor ID-1	ID1	0.45484	0.77608	2759;12968	True;True	2882;13689	19104;19105;90198;90199	4	0.465208818452	3697
P41212	863	Transcription factor ETV6	ETV6	0.85384	1.1526	717;8000;11539;13226	True;True;True;True	754;8357;12193;13959	5081;5082;5083;5084;56229;80356;80357;80358;80359;92062;92063;92064;92065	12	0.0341704726922	282
P41250	864	Glycine--tRNA ligase	GARS		0.93473	7135;12131;12402	True;True;True	7453;12811;13093	50277;84247;86323	3	1.0	7547
P42285	865	Superkiller viralicidic activity 2-like 2	SKIV2L2	0.87239	1.0285	161;551;577;666;966;2045;2288;2517;3006;3041;3157;3180;3901;4164;4214;4503;4594;4791;5300;6046;6162;6445;6586;6866;6867;7154;7905;8223;8881;9056;9394;10489;10581;11065;11500;12680;12684;12933;12946;13194;13253;14038	True;True;True;True;True;True;True;True;True;True;True;True;True;True;True;True;True;True;True;True;True;True;True;True;True;True;True;True;True;True;True;True;True;True;True;True;True;True;True;True;True;True	167;584;611;703;1014;2143;2391;2624;3139;3174;3299;3323;4065;4066;4350;4402;4708;4808;5008;5546;6326;6444;6739;6884;7174;7175;7472;8256;8591;9366;9561;9919;11067;11162;11683;12150;13393;13397;13654;13667;13926;13987;14807	1261;1262;1263;1264;1265;1266;1267;1268;1269;1270;3965;3966;3967;3968;3969;3970;3971;4175;4176;4177;4178;4179;4180;4789;4790;4791;4792;4793;4794;4795;4796;6725;6726;14417;14418;14419;14420;14421;14422;14423;14424;14425;14426;15927;17483;20661;20662;20663;20664;20665;20666;20667;20811;20812;20813;20814;20815;20816;20817;20818;20819;20820;20821;20822;20823;20824;20825;20826;20827;20828;20829;20830;…	312	3.33683216989e-20	0
P42677	866	40S ribosomal protein S27	RPS27	0.89311	0.97562	1741;1742;8388	True;True;True	1823;1824;8759	12364;12365;12366;12367;12368;12369;58572;58573	8	0.674424072235	6406
P42704	867	Leucine-rich PPR motif-containing protein, mitochondrial	LRPPRC	1.3182		1764;11497	True;True	1848;12147	12506;80056;80057	3	0.108809430041	0
P42766	868	60S ribosomal protein L35	RPL35	1.0431	0.96417	10067;12979;13428;14358	True;True;True;True	10624;13701;14167;15136	70441;70442;70443;90266;93320;93321;93322;93323;93324;93325;99877;99878	12	0.1579393105	1555
P43378	869	Tyrosine-protein phosphatase non-receptor type 9	PTPN9	1.0539	0.89462	11901;13354;13624	True;True;True	12573;14091;14379	82898;92876;92877;92878;94637;94638;94639;94640;94641;94642	10	0.241121368277	2329
P43490	870	Nicotinamide phosphoribosyltransferase	NAMPT;NAMPTL	1.2637	1.2712	1878;4659;11819;12447;13224;14170;14390	True;True;True;True;True;True;True	1972;4873;12486;13147;13957;14946;15169	13246;13247;32718;82396;82397;82398;86566;86567;92053;98561;98562;98563;100027	12	0.307821471909	3093
P43686	871	26S protease regulatory subunit 6B	PSMC4	1.0363	1.0538	2254;2804;7332	True;True;True	2356;2930;7657	15724;15725;19385;19386;19387;51389	6	0.600179487141	5649
P45880	872	Voltage-dependent anion-selective channel protein 2	VDAC2	1.1877	1.1503	3951;8228;13523;14516	True;True;True;True	4116;8596;14275;15303	27120;27121;57601;57602;93918;93919;100763;100764	8	0.779434528427	7444
P45984	873	Mitogen-activated protein kinase 9	MAPK9	1.0935	1.5603	2484;9136;13189	True;True;True	2590;9646;13921	17268;17269;63855;91855	4	0.715000654688	6204
P46109	874	Crk-like protein	CRKL	1.154	0.95401	3896;4279;5396;5479;6282;6295;10883;12011;12401;13718;14492	True;True;True;True;True;True;True;True;True;True;True	4060;4467;5645;5730;6571;6585;11488;12685;13092;14475;15279	26667;26668;30053;37771;37772;37773;37774;37775;38265;38266;38267;38268;38269;38270;43861;43862;43863;43864;43958;43959;76000;76001;83502;83503;86320;86321;86322;95315;95316;95317;95318;100628	31	0.0020933562871	12
P46777	875	60S ribosomal protein L5	RPL5	0.97149	1.064	2397;3824;4959;9433;9950;14399	True;True;True;True;True;True	2503;3988;5184;9960;10505;15178	16567;16568;26215;34676;34677;34678;66111;66112;66113;66114;69629;69630;100059;100060;100061;100062	15	0.172848349135	1738
P46778	876	60S ribosomal protein L21	RPL21	1.053	0.9938	4707;4945;6279;6325;12427;13964	True;True;True;True;True;True	4922;5170;6568;6616;13125;14731	33005;33006;33007;34565;34566;34567;34568;34569;34570;34571;34572;34573;43845;43846;43847;43848;43849;43850;43851;44139;44140;86442;97273;97274;97275;97276;97277;97278;97279;97280;97281;97282;97283;97284;97285;97286;97287;97288;97289	39	0.0835553091711	887
P46779	877	60S ribosomal protein L28	RPL28	1.0587	1.04	1131;4790;6489;6607;10352;10836;11618;12667;14447	True;True;True;True;True;True;True;True;True	1188;5007;6785;6906;10926;11438;11439;12275;13378;15228	8019;8020;8021;33518;33519;33520;33521;33522;33523;33524;33525;45456;45457;45458;45459;46342;46343;46344;46345;46346;72112;72113;72114;72115;72116;72117;72118;75704;75705;75706;75707;75708;75709;75710;75711;75712;75713;75714;75715;80955;80956;80957;80958;80959;80960;87973;87974;87975;87976;100365;100366;100367;100368;100369;100370	54	0.602423764089	6143
P46781	878	40S ribosomal protein S9	RPS9	1.0001	0.98349	2702;2703;4954;5283;5447;6563;6931;7055;7333;8035;8732;10392;10586;10610;11595	True;True;True;True;True;True;True;True;True;True;True;True;True;True;True	2820;2821;5179;5529;5696;6861;7241;7369;7658;8395;9176;10967;11168;11192;12252	18752;18753;18754;18755;18756;18757;18758;18759;18760;18761;34617;37065;37066;37067;37068;37069;37070;37071;37072;38085;38086;38087;38088;38089;38090;38091;38092;45937;45938;45939;45940;45941;45942;45943;45944;45945;45946;45947;45948;45949;48380;48381;48382;48383;48384;48385;49046;49047;49048;49049;49050;49051;49052;49053;51390;51391;51392;51393;51394;51395;51396;51397;56391;56392;56393;56394;563…	113	0.258399908747	3081
P46783	879	40S ribosomal protein S10;Putative 40S ribosomal protein S10-like	RPS10;RPS10P5	0.84058	0.96967	222;2136;5185;6137	True;True;True;True	234;2237;5429;6418	1584;1585;15071;15072;15073;15074;36423;36424;36425;36426;36427;42899	12	0.388186405208	3851
P46937	881	Yorkie homolog	YAP1	1.1244	0.85138	515;1451;3862;6882;8018;9145;9843;10291;12420;14229	True;True;True;True;True;True;True;True;True;True	546;1523;4026;7191;8377;9656;10392;10858;13118;15005	3592;3593;3594;3595;3596;10280;10281;10282;10283;26403;48150;48151;56340;56341;63897;63898;68983;68984;68985;68986;68987;68988;68989;71684;86403;86404;98839;98840;98841;98842	30	0.000663921284264	3
P46940	882	Ras GTPase-activating-like protein IQGAP1	IQGAP1	1.2823	0.87684	2334;3479;5583;5990;6691;6982	True;True;True;True;True;True	2438;3629;5838;6269;6992;7294	16205;23714;23715;23716;39145;39146;39147;39148;41971;46911;46912;46913;46914;46915;48612	13	0.0158743593075	133
P47755	883	F-actin-capping protein subunit alpha-2	CAPZA2	1.2479	0.80875	2418;3387;3679;5860;7593	True;True;True;False;False	2524;3536;3839;6131;7923	16802;16803;16804;16805;23185;23186;25209;25210;25211;25212;25213;25214;41120;41121;41122;41123;41124;41125;41126;41127;41128;41129;41130;53444;53445;53446;53447;53448;53449;53450;53451	11	0.285765219023	2823
P47914	884	60S ribosomal protein L29	RPL29	0.97073	1.0119	934;6833	True;True	982;7141	6543;6544;47909;47910;47911;47912;47913;47914	8	0.674424072235	6436
P47929	885	Galectin-7	LGALS7	1.6217		1275;6920	True;True	1338;7230	9054;9055;48328;48329	4	1.0	8742
P48634	886	Protein PRRC2A	PRRC2A	1.0393	0.88491	1204;2012;2235;2290;2326;2461;2743;2934;3559;4049;4430;4533;4600;4871;4933;6560;6832;6914;7357;7399;7649;8329;8815;10295;10632;10693;10924;11295;11930;13539;14068;14560	True;True;True;True;True;True;True;True;True;True;True;True;True;True;False;True;True;True;True;True;True;True;False;True;False;True;True;True;True;True;True;True	1261;2108;2337;2393;2430;2567;2864;3064;3714;4225;4631;4740;4814;5090;5158;6858;7140;7224;7683;7684;7729;7980;8699;9290;10862;11216;11289;11535;11931;12602;14292;14839;15347	8565;8566;8567;8568;14146;14147;14148;14149;14150;14151;14152;14153;14154;15552;15553;15554;15934;15935;15936;16170;16171;16172;16173;17065;17066;18971;18972;18973;18974;18975;18976;20228;20229;20230;20231;24314;24315;24316;24317;24318;24319;28394;28395;28396;28397;28398;28399;28400;28401;31231;31232;31233;31234;31956;31957;32433;32434;34086;34087;34088;34506;34507;34508;34509;34510;34511;45905;4…	121	5.19348145154e-05	2
P48643	887	T-complex protein 1 subunit epsilon	CCT5	0.8651	1.0134	1070;3620;5891;6925;7153;10141;10223;11603;12800;14116	True;True;True;True;True;True;True;True;True;True	1123;3778;6163;7235;7471;10701;10788;12260;13516;14888	7527;24685;41355;41356;41357;48355;48356;50448;50449;50450;50451;70869;70870;70871;71381;80832;80833;88848;88849;98120;98121;98122	22	0.0308528249	301
P48729	888	Casein kinase I isoform alpha;Casein kinase I isoform alpha-like	CSNK1A1;CSNK1A1L	1.0065	0.73153	240;1617;5048;5341;5661;7083;10441;12366;12573;12683;14157	True;True;True;True;True;True;True;True;True;True;True	253;1694;5277;5589;5921;7397;11017;13056;13280;13396;14933	1703;1704;11292;11293;11294;11295;35322;35323;37461;39652;39653;39654;39655;49452;49453;49454;49455;72694;72695;85988;85989;85990;87356;87357;88127;88128;88129;98462;98463;98464;98465	31	0.0377799880437	396
P49023	889	Paxillin	PXN	1.5943	0.83274	2122;2131;2633;3385;4262;6209;6509;7247;8542;10819;12210;12595;13084;13910	True;True;True;True;True;True;True;True;True;True;True;True;True;True	2223;2232;2748;3533;3534;4450;6496;6805;6806;7569;8933;8934;11419;11420;12894;13304;13808;13809;14677	14917;14918;14919;14920;14921;14922;14923;14924;14925;14926;14927;14928;15047;15048;15049;15050;15051;15052;15053;15054;15055;15056;15057;18346;18347;18348;18349;18350;18351;18352;18353;18354;18355;18356;18357;18358;23161;23162;23163;23164;23165;23166;23167;23168;23169;23170;23171;23172;23173;23174;23175;23176;23177;23178;29949;29950;29951;29952;43359;43360;43361;43362;43363;43364;45593;45594;455…	146	3.30060181768e-23	0
P49207	891	60S ribosomal protein L34	RPL34	0.96219	1.0755	363;6086;8192	True;True;True	380;6366;8560	2540;2541;2542;42597;42598;57406;57407	7	0.128190174345	1076
P49247	892	Ribose-5-phosphate isomerase	RPIA	1.0268	1.4526	410;455;3314;3409;4190;6008;8716;9198;9313;10095;13278;13950;14097	True;True;True;True;True;True;True;True;True;True;True;True;True	430;479;3459;3558;4378;6287;9159;9710;9833;10653;14014;14717;14869	2844;2845;3129;3130;3131;3132;22621;22622;22623;22624;22625;22626;22627;22628;22629;23276;23277;23278;23279;23280;29436;29437;29438;29439;29440;29441;29442;42075;42076;61047;61048;61049;61050;61051;61052;61053;64288;65199;70561;70562;92379;92380;97180;97181;97182;98046;98047	45	0.0109170473631	139
P49327	893	Fatty acid synthase;[Acyl-carrier-protein] S-acetyltransferase;[Acyl-carrier-protein] S-malonyltransferase;3-oxoacyl-[acyl-carrier-protein] synthase;3-oxoacyl-[acyl-carrier-protein] reductase;3-hydroxyacyl-[acyl-carrier-protein] dehydratase;Enoyl-[acyl-carrier-protein] reductase;Oleoyl-[acyl-carrier-protein] hydrolase	FASN	0.97709	1.0228	165;340;439;677;1007;1517;1567;1627;1681;1791;1837;1850;1875;2026;2036;2037;2274;2439;2716;2880;3122;3214;3228;3567;4077;4079;4179;4249;4294;4366;4377;4398;4676;4693;4718;4808;4813;4890;4914;4935;5095;5773;6448;7040;7280;7505;7584;7754;7811;7832;7837;7985;8045;8095;8142;8590;8926;9520;9676;9824;9908;9989;10378;10710;10735;10741;10793;10894;10956;11354;11436;11480;11960;12177;12217;12357;12762;130…	True;True;True;True;True;True;True;True;True;True;True;True;True;True;True;True;True;True;True;True;True;True;True;True;True;True;True;True;True;True;True;True;True;True;True;True;True;True;True;True;True;True;True;True;True;True;True;True;True;True;True;True;True;True;True;True;True;True;True;True;True;True;True;True;True;True;True;True;True;True;True;True;True;True;True;True;True;True;True;True…	172;357;460;714;1057;1589;1641;1704;1760;1877;1929;1943;1969;2123;2133;2134;2376;2545;2836;3008;3261;3358;3373;3723;4258;4260;4367;4437;4483;4558;4572;4597;4598;4890;4908;4933;5025;5030;5111;5139;5160;5327;5328;6041;6742;7354;7604;7835;7914;8098;8159;8181;8186;8342;8405;8458;8506;8991;8992;9421;9422;10054;10216;10373;10459;10544;10952;11309;11334;11340;11393;11500;11568;11991;11992;12079;12127;12…	1285;2377;2378;2379;2988;2989;2990;2991;2992;2993;2994;2995;2996;2997;2998;2999;3000;3001;3002;3003;3004;3005;3006;4825;4826;4827;4828;4829;4830;4831;4832;4833;4834;4835;4836;4837;4838;4839;4840;4841;4842;4843;4844;4845;4846;4847;7073;7074;7075;7076;7077;7078;7079;7080;7081;7082;7083;7084;7085;7086;7087;7088;7089;10635;10636;10637;10638;10639;10640;10641;10642;10643;10644;10645;10646;10647;10648;…	1290	8.75887624422e-17	0
P49336	894	Cyclin-dependent kinase 8	CDK8	1.2359	0.89448	348;872;1537;1729;2394;4709;5044;5171;5365;5366;6470;6540;7089;7698;7699;8809;11356;11488;12577;13045;13937	True;True;True;True;True;True;True;True;True;True;True;True;True;True;True;True;True;True;True;True;True	365;917;1609;1811;2499;4924;5273;5413;5613;5614;6765;6838;7403;8030;8031;9282;11994;12137;13284;13769;14704	2430;2431;2432;2433;2434;2435;6014;6015;6016;6017;6018;6019;6020;6021;6022;6023;6024;6025;10797;10798;12250;12251;12252;12253;12254;12255;12256;12257;12258;12259;12260;12261;12262;12263;12264;16553;33022;33023;35299;35300;36316;36317;36318;36319;36320;36321;37595;37596;37597;37598;37599;37600;45326;45807;45808;45809;45810;45811;45812;49489;49490;49491;49492;49493;49494;49495;49496;49497;54170;541…	99	2.91924430201e-14	0
P49366	895	Deoxyhypusine synthase	DHPS	1.3952	1.227	709;1251;2228;2550;4949;6405;7355;9109;9324;13940	True;True;True;True;True;True;True;True;True;True	746;1312;2329;2658;5174;6699;7681;9617;9844;14707	5044;5045;5046;8876;8877;8878;15531;15532;17680;17681;34588;44784;44785;44786;44787;51543;63709;63710;63711;65281;65282;97116;97117;97118;97119	24	0.0674498491939	723
P49406	896	39S ribosomal protein L19, mitochondrial	MRPL19	0.68003	0.77611	3481;4281;13339;13633	True;True;True;True	3631;4469;14076;14388	23721;23722;30056;30057;30058;30059;30060;92789;92790;92791;92792;92793;94744;94745;94746;94747;94748;94749	17	0.112778654636	1164
P49411	897	Elongation factor Tu, mitochondrial	TUFM	1.103	0.90619	162;223;1704;2493;2619;4205;4704;7457;10020;12261;12726;12938;14194	True;True;True;True;True;True;True;True;True;True;True;True;True	168;235;1784;2599;2734;4393;4919;7787;10576;12946;13441;13659;14970	1271;1586;1587;1588;1589;1590;1591;12077;12078;12079;12080;12081;12082;12083;12084;17330;17331;18233;18234;29559;29560;29561;29562;29563;32994;32995;52357;52358;52359;70153;70154;70155;70156;70157;70158;85255;85256;88410;88411;88412;88413;88414;90033;90034;90035;90036;90037;90038;98683;98684;98685;98686	47	3.05402965876e-05	1
P49419-2	898	Alpha-aminoadipic semialdehyde dehydrogenase	ALDH7A1	0.43745	2.1903	3421;3814;5862;6089;7078;9853;10587;11806;13126;13456;13517	True;True;True;True;True;True;True;True;True;True;True	3570;3978;6134;6369;7392;10402;11169;12473;13854;14196;14268	23332;23333;26169;26170;26171;26172;26173;41146;41147;41148;42608;49398;49399;49400;49401;49402;49403;49404;49405;69010;69011;69012;73814;82340;82341;91146;91147;91148;91149;91150;93458;93899;93900;93901;93902	35	4.16352985231e-07	0
P49459	899	Ubiquitin-conjugating enzyme E2 A	UBE2A	1.0037	1.026	8240;13691	True;True	8608;14448	57656;57657;57658;57659;95118;95119	6	0.600179487141	5662
P49750-4	900	YLP motif-containing protein 1	YLPM1	1.0203	0.99272	119;546;933;942;1142;1349;1470;1636;1643;1655;1896;1907;1931;1933;2104;2129;2141;2142;2404;2405;2606;2881;2919;2920;2924;2925;3055;3613;4120;4367;4433;4442;4467;4522;4523;4743;4905;5066;5118;5160;5874;5934;5961;5991;6177;6573;6599;6632;6859;6883;8508;8578;8725;8814;8840;8934;9471;9578;9584;9998;10113;10287;10480;10524;10851;10922;11009;11093;11261;11286;11287;11345;11597;11623;11762;11781;11783;1…	True;True;True;True;True;True;True;True;True;True;True;True;True;True;True;True;True;True;True;True;True;True;True;True;True;True;True;True;True;True;True;True;True;True;True;True;True;True;True;True;True;True;True;True;True;True;True;True;True;True;True;True;True;True;True;True;True;True;True;True;True;True;True;True;True;True;True;True;True;True;True;True;True;True;True;True;True;True;True;True…	124;578;981;990;1199;1416;1542;1713;1720;1732;1991;2002;2026;2028;2203;2230;2242;2243;2510;2511;2721;3009;3048;3049;3053;3054;3192;3770;4304;4559;4634;4644;4670;4729;4730;4958;5129;5297;5357;5402;6146;6208;6238;6270;6460;6871;6898;6931;7167;7192;8884;8885;8977;9168;9288;9289;9317;9318;9432;9433;10000;10114;10120;10553;10671;10854;11058;11102;11454;11533;11624;11711;11897;11922;11923;11982;12254;1…	953;954;955;3912;3913;3914;3915;3916;3917;3918;3919;3920;3921;3922;3923;3924;3925;3926;3927;3928;3929;3930;6530;6531;6532;6533;6534;6535;6536;6537;6538;6539;6540;6541;6542;6585;6586;6587;6588;6589;6590;6591;6592;6593;6594;6595;6596;6597;6598;8076;8077;8078;8079;8080;8081;8082;8083;8084;9581;9582;9583;9584;9585;9586;10380;10381;10382;11381;11382;11383;11384;11385;11386;11387;11388;11389;11390;1139…	1079	0.000307534479701	96
P49757	901	Protein numb homolog	NUMB	1.0253	1.0892	1231;2101;5736;10250;12436	True;True;True;True;True	1290;2200;6004;10816;13136	8763;8764;14685;14686;14687;40239;40240;71468;71469;86524;86525	11	0.929152764709	8967
P49790	902	Nuclear pore complex protein Nup153	NUP153	1.0765	1.0384	1114;2477;3354;3355;3654;3692;3939;4031;5269;5450;5667;5796;6486;8869;9157;9458;9460;9488;9581;9743;9795;10211;10553;11099;11687;11926;12581;12624;13654	True;True;True;True;True;True;True;True;True;True;True;True;True;True;True;True;True;True;True;True;True;True;True;True;True;True;True;True;True	1170;2583;3501;3502;3814;3852;4104;4205;5515;5699;5700;5927;6067;6782;9351;9668;9987;9989;10021;10117;10287;10342;10776;11134;11718;12347;12598;13289;13335;14411	7858;7859;7860;7861;7862;7863;17204;17205;17206;22876;22877;22878;22879;22880;22881;22882;22883;24941;24942;24943;24944;24945;25279;25280;25281;25282;25283;26978;26979;26980;26981;26982;26983;26984;28262;28263;28264;28265;36924;36925;38099;38100;38101;38102;38103;39673;39674;39675;40700;40701;40702;40703;40704;40705;45426;45427;45428;45429;45430;45431;45432;45433;62040;62041;63941;63942;63943;639…	144	0.606880934504	6473
P49915	903	GMP synthase [glutamine-hydrolyzing]	GMPS	1.137		2664;13925	True;True	2780;14692	18526;97063	2	0.179712494879	0
P50402	904	Emerin	EMD	0.86506	1.0476	1945;3839;4849;6214;8564;12743	True;True;True;True;True;True	2040;4003;5067;6501;8960;13458	13763;26265;26266;33948;33949;33950;43388;43389;43390;43391;43392;59777;88502;88503;88504	15	0.0782321797642	736
P50454	905	Serpin H1	SERPINH1	1.4102	0.69504	1169;1225;1226;1434;1805;1890;2025;4786;4969;6165;6484;7129;7978;8166;8458;10829;10852;10853;11984;12057;12058;12193;12194	True;True;True;True;True;True;True;True;True;True;True;True;True;True;True;True;True;True;True;True;True;True;True	1226;1283;1284;1505;1892;1985;2122;5003;5194;6447;6780;7447;8333;8334;8532;8533;8832;11430;11431;11455;11456;12658;12733;12734;12873;12874	8270;8716;8717;8718;8719;8720;8721;8722;8723;8724;8725;8726;8727;8728;8729;10214;10215;12819;12820;12821;13362;13363;13364;13365;13366;13367;13368;13369;13370;13371;14299;14300;14301;14302;14303;14304;33496;33497;33498;33499;33500;33501;33502;33503;33504;33505;33506;33507;34751;34752;34753;34754;34755;43058;43059;45392;45393;50233;50234;50235;50236;50237;50238;50239;50240;50241;50242;50243;50244;…	122	1.84740966967e-20	0
P50479	906	PDZ and LIM domain protein 4	PDLIM4	0.93054	1.0406	1506;4506;4827;5469;12901	True;True;True;True;True	1578;4712;5044;5720;13621	10564;10565;10566;10567;31828;31829;31830;31831;31832;31833;31834;33787;33788;33789;33790;38229;38230;89817;89818	15	0.733271390821	7252
P50552	907	Vasodilator-stimulated phosphoprotein	VASP	1.2741	1.1317	1158;13247;13260;13647;14461	True;True;True;True;True	1215;13981;13995;14402;15244	8181;8182;8183;8184;92169;92170;92171;92172;92256;94805;94806;94807;94808;94809;100465;100466;100467	17	0.0552133755427	563
P51114	908	Fragile X mental retardation syndrome-related protein 1	FXR1	1.0355	1.3685	285;571;1856;2060;2062;2275;2283;2562;2949;3984;5386;6107;6188;6636;7970;10053;10374;10521;10785;11702;13513	True;True;True;True;True;True;True;True;True;True;True;True;True;True;True;True;True;True;True;True;True	299;605;1949;2159;2161;2377;2385;2386;2670;3079;4156;5634;5635;6388;6472;6935;8325;10609;10948;11099;11385;12364;14264	2041;4111;4112;4113;4114;13176;13177;14528;14529;14530;14531;14532;14533;14534;14535;14538;14539;15806;15807;15894;15895;15896;15897;15898;15899;15900;15901;15902;15903;17739;17740;17741;17742;17743;17744;17745;20302;20303;20304;20305;20306;20307;27910;27911;27912;27913;27914;27915;27916;27917;27918;37742;37743;37744;37745;37746;37747;37748;37749;37750;42741;42742;43216;43217;43218;46503;46504;46…	101	4.76189945328e-06	0
P51116	909	Fragile X mental retardation syndrome-related protein 2	FXR2	1.3664	0.99191	491;1064;2569;2819;7970;8060;10054;11961;12179;12300	True;True;True;True;False;True;True;True;True;True	519;1117;2678;2946;8325;8420;10610;12633;12859;12986	3434;3435;3436;3437;3438;3439;7509;7510;7511;7512;7513;7514;17768;17769;17770;17771;17772;19463;19464;19465;19466;19467;19468;19469;56012;56013;56014;56015;56016;56017;56519;56520;56521;56522;70355;83266;83267;83268;83269;83270;83271;84565;84566;84567;84568;85515	39	0.000301057397055	1
P51153	910	Ras-related protein Rab-13;Ras-related protein Rab-10;Ras-related protein Rab-1B;Putative Ras-related protein Rab-1C;Ras-related protein Rab-1A;Ras-related protein Rab-8B;Ras-related protein Rab-8A;Ras-related protein Rab-15	RAB13;RAB8B;RAB1A;RAB1B;RAB10;RAB1C;RAB8A;RAB15	0.91885	0.74145	7590;8046	True;True	7920;8406	53428;53429;53430;53431;56453	5	0.685830434452	6310
P51398	911	28S ribosomal protein S29, mitochondrial	DAP3	0.96996	0.89022	1324;1750;2282;2434;2687;3234;4633;4924;6173;6487;8972;8998;8999;9459;9887;10293;10460;11541;14396	True;True;True;True;True;True;True;True;True;True;True;True;True;True;True;True;True;True;True	1389;1833;2384;2540;2804;3379;4847;5149;6456;6783;9472;9499;9500;9988;10437;10860;11037;12195;15175	9420;9421;9422;9423;9424;9425;9426;9427;9428;9429;9430;9431;9432;12422;12423;12424;12425;15885;15886;15887;15888;15889;15890;15891;15892;15893;16873;16874;16875;16876;16877;16878;16879;18634;18635;18636;18637;18638;18639;18640;18641;18642;18643;18644;18645;22145;22146;22147;22148;22149;22150;22151;22152;22153;32552;32553;32554;32555;32556;32557;32558;32559;32560;32561;32562;32563;32564;34462;3446…	152	0.000390433238937	4
P51531	912	Probable global transcription activator SNF2L2	SMARCA2	1.0433	1.1615	365;536;970;1175;2031;2047;2721;3060;3524;3544;4182;4504;4560;4641;5060;5636;5637;5816;5927;6139;6265;6835;7728;7729;7735;7736;7836;7923;8268;9475;9885;10122;10463;10598;11422;12281;12362;12904;13222;13311;13400;13606;14436	True;True;True;True;True;True;False;True;True;False;True;True;True;True;False;True;True;True;True;True;True;True;False;False;False;False;False;True;False;True;True;False;True;False;True;False;False;False;False;True;False;True;False	382;568;1018;1232;2128;2145;2841;3197;3678;3698;4370;4709;4770;4855;5290;5893;5894;6087;6201;6420;6554;7143;8062;8063;8064;8070;8071;8072;8185;8276;8636;10004;10435;10681;11040;11180;12065;12966;12967;13050;13051;13052;13624;13954;13955;14047;14139;14361;15217	2544;2545;3830;3831;3832;3833;3834;3835;3836;3837;3838;3839;6754;6755;6756;6757;6758;6759;6760;6761;6762;8293;8294;8295;8296;8297;8298;8299;8300;8301;8302;8303;8304;8305;8306;14343;14344;14345;14346;14460;14461;14462;14463;14464;18835;18836;18837;18838;18839;18840;18841;18842;18843;18844;18845;18846;18847;18848;18849;18850;18851;20944;24053;24183;24184;24185;24186;24187;24188;24189;24190;24191;24…	184	2.25889622877e-07	0
P51532	913	Transcription activator BRG1	SMARCA4		1.0399	367;388;415;537;972;1176;2001;2721;3051;3052;3053;3544;4256;4269;4340;4512;4559;4587;4750;4888;5060;5683;5740;5766;5815;5996;6016;6144;6360;6368;6834;7358;7609;7728;7729;7735;7736;7836;8147;8268;9884;10122;10267;10451;10596;10598;12142;12281;12362;12904;13222;13400;14436	True;False;False;False;False;False;False;False;False;False;False;False;False;False;False;False;False;False;False;False;False;False;False;False;False;False;False;False;False;False;False;False;False;False;False;False;False;False;False;False;False;False;False;False;False;False;False;False;False;False;False;False;False	384;408;436;569;1020;1233;2097;2841;3188;3189;3190;3698;4444;4457;4531;4718;4768;4769;4801;4966;5109;5290;5944;6008;6034;6086;6275;6295;6425;6652;6660;7142;7685;7939;8062;8063;8064;8070;8071;8072;8185;8512;8636;10434;10681;10833;11027;11178;11180;12822;12966;12967;13050;13051;13052;13624;13954;13955;14139;15217	2557;2558;2559;2560;2723;2724;2725;2726;2727;2728;2729;2730;2859;2860;2861;3840;3841;3842;3843;3844;3845;3846;3847;3848;3849;3850;3851;3852;3853;3854;3855;3856;3857;3858;3859;6778;6779;6780;6781;8307;8308;8309;8310;8311;8312;8313;8314;8315;8316;8317;8318;8319;8320;8321;8322;8323;8324;8325;8326;14078;14079;14080;14081;14082;14083;14084;14085;14086;14087;14088;14089;14090;18835;18836;18837;18838;18…	4	0.144127034816	1276
P51532-2	914			1.0686	0.97844	366;388;415;537;972;1176;2001;2721;3051;3052;3053;3544;4256;4269;4340;4512;4559;4587;4750;4888;5060;5683;5740;5766;5815;5996;6016;6144;6360;6368;6834;7358;7609;7728;7729;7735;7736;7836;8147;8268;9884;10122;10267;10451;10596;10598;12142;12281;12362;12904;13222;13400;14436	True;True;True;True;True;True;True;True;True;True;True;True;True;True;True;True;True;True;True;True;True;True;True;True;True;True;True;True;True;True;True;True;True;True;True;True;True;True;True;True;True;True;True;True;True;True;True;True;True;True;True;True;True	383;408;436;569;1020;1233;2097;2841;3188;3189;3190;3698;4444;4457;4531;4718;4768;4769;4801;4966;5109;5290;5944;6008;6034;6086;6275;6295;6425;6652;6660;7142;7685;7939;8062;8063;8064;8070;8071;8072;8185;8512;8636;10434;10681;10833;11027;11178;11180;12822;12966;12967;13050;13051;13052;13624;13954;13955;14139;15217	2546;2547;2548;2549;2550;2551;2552;2553;2554;2555;2556;2723;2724;2725;2726;2727;2728;2729;2730;2859;2860;2861;3840;3841;3842;3843;3844;3845;3846;3847;3848;3849;3850;3851;3852;3853;3854;3855;3856;3857;3858;3859;6778;6779;6780;6781;8307;8308;8309;8310;8311;8312;8313;8314;8315;8316;8317;8318;8319;8320;8321;8322;8323;8324;8325;8326;14078;14079;14080;14081;14082;14083;14084;14085;14086;14087;14088;140…	614	6.22325459804e-15	0
P51659-2	915	Peroxisomal multifunctional enzyme type 2;(3R)-hydroxyacyl-CoA dehydrogenase;Enoyl-CoA hydratase 2	HSD17B4	0.89115	0.90304	5431;5888;12337	True;True;True	5680;6160;13024	37994;41330;41331;85785	4	1.0	8787
P51991	916	Heterogeneous nuclear ribonucleoprotein A3	HNRNPA3	1.3776	0.67724	2298;2303;3885;3921;3922;4072;5332;5376;6348;6408;6409;7073;7074;8615;8616;9626;10502;10505;11694;14023;14313	True;True;True;True;True;True;True;True;True;True;True;True;True;True;True;False;True;True;True;True;True	2401;2406;4049;4086;4087;4253;5578;5579;5624;6639;6702;6703;7387;7388;9022;9023;9024;10164;11080;11083;12355;12356;14791;15090	15999;16000;16001;16002;16003;16004;16005;16006;16007;16008;16009;16010;16011;16012;16013;16014;16015;16016;16017;16018;16019;16020;16021;16022;16023;16024;16025;16026;16027;16028;16058;16059;16060;16061;16062;16063;16064;16065;16066;16067;26605;26606;26607;26608;26609;26610;26611;26612;26613;26614;26615;26616;26617;26618;26619;26620;26621;26622;26623;26624;26625;26626;26627;26628;26629;26630;268…	416	2.40904156904e-63	0
P51991-2	917			1.2383	0.68485	2298;2303;3921;3922;4072;5332;5376;6348;6408;6409;7073;7074;8592;9626;10505;11694;14023;14313	False;False;False;False;False;False;False;False;False;False;False;False;True;False;False;False;False;False	2401;2406;4086;4087;4253;5578;5579;5624;6639;6702;6703;7387;7388;8995;8996;10164;11083;12355;12356;14791;15090	15999;16000;16001;16002;16003;16004;16005;16006;16007;16008;16009;16010;16011;16012;16013;16014;16015;16016;16017;16018;16019;16020;16021;16022;16023;16024;16025;16026;16027;16028;16058;16059;16060;16061;16062;16063;16064;16065;16066;16067;26820;26821;26822;26823;26824;26825;26826;26827;26828;26829;26830;26831;26832;26833;26834;26835;26836;26837;26838;26839;26840;26841;26842;26843;26844;26845;268…	26	8.29809930636e-06	0
P52272	918	Heterogeneous nuclear ribonucleoprotein M	HNRNPM	1.1157	1.0201	63;181;354;3066;3265;3268;3341;3844;4076;4166;4170;4171;4403;5735;7162;7237;7412;8505;8530;8583;8647;8648;8649;8650;8662;8666;8669;8670;8673;8674;8675;8676;8681;8913;9231;9964;10503;13092;13454	True;True;True;True;True;True;True;True;True;True;True;True;True;True;True;True;True;True;True;True;True;True;True;True;True;True;True;True;True;True;True;True;True;True;True;True;True;True;True	67;188;371;3203;3410;3413;3487;3488;4008;4257;4353;4354;4358;4359;4603;6003;7480;7559;7742;8880;8916;8982;9059;9060;9061;9062;9063;9064;9081;9086;9087;9091;9092;9097;9098;9099;9100;9101;9102;9103;9109;9407;9408;9744;10519;11081;13817;13818;14193	443;444;445;446;447;448;449;450;451;452;453;454;455;456;457;1345;1346;1347;1348;1349;1350;1351;1352;1353;1354;1355;1356;1357;1358;1359;1360;1361;1362;2501;2502;2503;2504;2505;2506;2507;2508;2509;2510;2511;2512;2513;2514;2515;2516;2517;2518;20971;20972;20973;20974;20975;20976;20977;20978;20979;20980;22349;22350;22351;22363;22364;22365;22366;22367;22368;22369;22370;22371;22372;22373;22374;22818;228…	480	2.67270669534e-10	0
P52292	919	Importin subunit alpha-2	KPNA2	0.75008		3722;7529;9877	True;True;True	3885;7859;10427	25480;52927;52928;52929;69159	5	0.685830434452	6273
P52294	920	Importin subunit alpha-1	KPNA1	1.1529	0.89312	975;2167;2319;2858;5304;6070;6210;8328;10468;10620;10744;11362;11520;11561;13906	True;True;True;True;True;True;True;True;True;True;True;True;True;True;True	1023;2268;2422;2986;5550;6350;6497;8698;11046;11202;11343;12000;12171;12215;14673	6789;6790;6791;6792;6793;15203;15204;15205;15206;15207;15208;15209;15210;15211;15212;15213;15214;15215;15216;15217;15218;15219;15220;16132;16133;19651;19652;19653;19654;19655;19656;19657;19658;19659;19660;19661;19662;19663;37172;37173;37174;37175;37176;37177;37178;37179;37180;37181;37182;42508;42509;42510;42511;42512;42513;42514;42515;42516;42517;42518;42519;42520;42521;42522;42523;42524;43365;43…	146	3.53473713223e-14	0
P52298	921	Nuclear cap-binding protein subunit 2	NCBP2	1.0622	0.89202	10926;12079	True;True	11537;12757	76314;76315;76316;76317;83930;83931;83932	7	0.0279918154857	165
P52597	922	Heterogeneous nuclear ribonucleoprotein F;Heterogeneous nuclear ribonucleoprotein F, N-terminally processed	HNRNPF	1.4736	0.75775	1112;1780;2337;3511;3512;5087;5974;8748;8848;9655;10272;10801;11972;12105;13164;13786;14241	False;True;True;True;True;True;True;True;True;True;True;True;True;True;False;True;True	1168;1865;2441;3665;3666;5318;6251;9196;9197;9328;9329;10194;10839;11401;12645;12783;12784;13895;14548;14549;15017	7813;7814;7815;7816;7817;7818;7819;7820;7821;7822;7823;7824;7825;7826;7827;7828;7829;7830;7831;7832;7833;7834;7835;7836;7837;7838;7839;7840;7841;7842;7843;7844;7845;7846;7847;7848;7849;7850;7851;12598;12599;16233;16234;16235;23942;23943;23944;23945;23946;23947;23948;23949;23950;23951;23952;23953;23954;23955;23956;23957;23958;23959;23960;23961;23962;23963;35577;35578;35579;35580;35581;35582;35583;…	220	4.22315538238e-35	0
P52907	924	F-actin-capping protein subunit alpha-1	CAPZA1	1.0065	0.90887	2080;2241;2419;3407;3678;5312;5491;5860;7593	True;True;True;True;True;True;True;True;True	2179;2343;2525;3556;3838;5558;5742;6131;7923	14604;14605;14606;14607;14608;14609;14610;14611;14612;14613;14614;15608;15609;15610;15611;16806;16807;16808;16809;16810;16811;16812;16813;23270;23271;23272;23273;23274;25199;25200;25201;25202;25203;25204;25205;25206;25207;25208;37206;37207;37208;37209;37210;37211;37212;38397;38398;41120;41121;41122;41123;41124;41125;41126;41127;41128;41129;41130;53444;53445;53446;53447;53448;53449;53450;53451	65	0.0398560884473	495
P53007	925	Tricarboxylate transport protein, mitochondrial	SLC25A1	1.0839	0.92958	3291;3323;3383;4351;4711;11152;12531	True;True;True;True;True;True;True	3436;3468;3531;4543;4926;11776;13237	22467;22468;22469;22675;22676;23155;23156;30614;30615;30616;33025;33026;33027;77712;87099	13	0.916511907864	8989
P53396	926	ATP-citrate synthase	ACLY	1.1944	0.89759	334;605;622;1446;1568;1800;2145;2196;2265;2308;2348;2429;2488;2541;3309;4085;4531;4777;4989;4990;5054;5426;5625;6328;6525;7208;7643;7704;8251;8491;9993;10513;10884;11094;11201;11829;12248;12273;12605;12606;13818;14019;14476;14503	True;True;True;True;True;True;True;True;True;True;True;True;True;True;True;True;True;True;True;True;True;True;True;True;True;True;True;True;True;True;True;True;True;True;True;True;True;True;True;True;True;True;True;True	351;641;658;1518;1642;1886;2246;2297;2367;2411;2453;2535;2594;2648;3454;4267;4738;4994;5217;5218;5283;5284;5675;5881;6619;6823;7528;7974;8036;8619;8866;10548;11091;11489;11712;11713;11832;12497;12933;12958;13314;13315;14582;14787;15261;15290	2351;2352;2353;2354;2355;2356;4352;4353;4471;10257;10258;10259;10260;10261;10262;10977;10978;10979;10980;10981;10982;10983;10984;10985;12757;12758;12759;12760;12761;12762;12763;12764;12765;12766;12767;12768;12769;12770;12771;12772;12773;12774;12775;15115;15116;15117;15118;15373;15374;15757;15758;15759;15760;15761;16096;16097;16287;16849;16850;16851;16852;16853;16854;16855;16856;16857;17304;17305;…	215	1.47057098588e-18	0
P53992	927	Protein transport protein Sec24C	SEC24C	1.1006	0.86511	1213;2085;2438;2999;3573;4296;4497;4573;4664;4754;4916;6424;6903;6904;7081;7638;7881;8977;9304;9841;9889;10135;10573;10574;10863;10931;11331;11388;11587;11703;12334;12723;12875;13096;13097;13337;13867;14155	True;True;True;True;True;True;True;True;True;True;True;True;True;True;True;True;True;True;True;True;True;True;True;True;True;True;True;True;True;True;True;True;True;True;True;True;True;True	1270;1271;2184;2544;3131;3132;3729;4486;4702;4786;4878;4970;5141;6718;7213;7214;7395;7969;8231;9477;9824;10390;10439;10694;10695;11154;11155;11468;11542;11968;12029;12244;12365;13021;13438;13592;13823;13824;14074;14632;14633;14931	8599;8600;8601;8602;8603;8604;8605;8606;8607;8608;8609;8610;8611;8612;8613;8614;8615;8616;8617;8618;8619;8620;8621;8622;8623;8624;8625;8626;8627;8628;8629;8630;8631;8632;14622;14623;16891;16892;16893;16894;16895;16896;16897;16898;16899;20589;20590;20591;20592;20593;20594;20595;20596;20597;20598;20599;20600;20601;20602;20603;20604;20605;20606;20607;20608;20609;20610;20611;20612;20613;20614;20615;2…	477	2.59693224289e-47	0
P54136	928	Arginine--tRNA ligase, cytoplasmic	RARS	0.9081	0.97405	10902;12966	True;True	11510;13687	76179;90177;90178;90179;90180	4	0.465208818452	3748
P54259	929	Atrophin-1	ATN1	1.735	1.5409	6745;10916;12029;12765	True;True;True;True	7047;11526;12704;13480	47238;47239;47240;47241;47242;47243;76271;83609;88644;88645;88646;88647;88648;88649	13	0.600068167876	5992
P55060	930	Exportin-2	CSE1L	0.63278	0.82112	3445;5503;8352	True;True;True	3594;5755;8722	23475;38437;58308;58309	4	0.465208818452	3711
P55072	931	Transitional endoplasmic reticulum ATPase	VCP	1.0976	0.89108	554;6074;6912;7391;8546;8968;13985	True;True;True;True;True;True;True	587;6354;7222;7721;8938;9468;14753	3984;42541;42542;42543;42544;48296;48297;48298;51809;51810;59671;62704;62705;62706;62707;62708;97385;97386	18	0.0176206611105	151
P55212	932	Caspase-6;Caspase-6 subunit p18;Caspase-6 subunit p11	CASP6	1.0651	0.83219	3292;4146;4415;5315	True;True;True;True	3437;4332;4616;5561	22470;22471;29123;29124;31126;31127;37222;37223	7	0.128190174345	1061
P55735	933	Protein SEC13 homolog	SEC13	1.0835	0.85366	2358;2979;4538;6941;8432;8433;8921;9072;13039;13755	True;True;True;True;True;True;True;True;True;True	2463;3111;4746;7251;8805;8806;9416;9577;13763;14514;14515	16327;20491;32030;48417;48418;48419;48420;48421;48422;48423;48424;48425;48426;48427;48428;48429;58915;58916;58917;58918;58919;58920;58921;58922;58923;58924;58925;58926;58927;58928;58929;58930;58931;58932;58933;58934;58935;58936;58937;58938;62402;62403;63483;63484;63485;63486;63487;63488;63489;63490;63491;63492;63493;63494;63495;90622;95536;95537;95538;95539;95540;95541;95542;95543;95544;95545;955…	74	2.95530330597e-09	0
P55795	935	Heterogeneous nuclear ribonucleoprotein H2	HNRNPH2	1.0981	0.82867	1111;1758;2338;2472;3834;4332;4853;5110;5844;6431;8785;9654;9734;10499;11495;11791;12243;13164;13784;14236;14319	True;False;True;True;True;True;False;False;True;False;True;False;True;True;True;False;False;False;True;True;False	1166;1167;1841;1842;2442;2443;2578;3998;4522;4523;5071;5346;5347;6115;6725;9244;9245;9246;10193;10278;11077;12144;12145;12458;12928;13895;14545;15012;15096	7772;7773;7774;7775;7776;7777;7778;7779;7780;7781;7782;7783;7784;7785;7786;7787;7788;7789;7790;7791;7792;7793;7794;7795;7796;7797;7798;7799;7800;7801;7802;7803;7804;7805;7806;7807;7808;7809;7810;7811;7812;12459;12460;12461;12462;12463;12464;12465;12466;12467;12468;12469;12470;12471;12472;12473;12474;12475;12476;12477;12478;12479;12480;12481;12482;12483;16236;16237;16238;16239;16240;16241;16242;16…	210	7.70176437663e-18	0
P55884	936	Eukaryotic translation initiation factor 3 subunit B	EIF3B	0.82983	0.99188	1925;1940;3210;4147;4698;4710;4841;5947;12907;13516;13802;14423;14614	True;True;True;True;True;True;True;True;True;True;True;True;True	2020;2035;3354;4333;4913;4925;5059;6221;13627;14267;14565;15203;15401	13567;13568;13712;13713;21967;21968;21969;21970;21971;21972;21973;29125;29126;29127;32955;32956;33024;33920;33921;33922;33923;33924;33925;41637;41638;89855;93895;93896;93897;93898;96144;96145;96146;96147;96148;96149;96150;100220;101494;101495	38	0.0184421180511	202
P56545	938	C-terminal-binding protein 2	CTBP2	0.71722	1.3082	3762;3908;9467;9695;9958;13371;13662	True;True;True;True;True;True;True	3926;4073;9996;10235;10513;14108;14419	25760;25761;26714;66279;66280;67802;67803;69649;69650;92962;94932;94933	10	0.0218242756261	158
P56945	939	Breast cancer anti-estrogen resistance protein 1	BCAR1	1.1372	0.99188	18;798;1001;1098;2076;2661;2852;4091;4306;4985;5692;7010;8012;8335;8577;10063;10666;11622;11933;13132;13382	True;True;True;True;True;True;True;True;True;True;True;True;True;True;True;True;True;True;True;True;True	19;839;1051;1152;2175;2777;2980;4275;4496;5213;5954;7324;8371;8705;8976;10620;11253;12279;12605;13860;14119	156;157;158;159;160;161;162;163;5545;5546;5547;5548;5549;5550;5551;5552;5553;7041;7042;7043;7044;7045;7046;7047;7048;7681;7682;7683;7684;7685;7686;7687;7688;7689;14587;14588;18513;18514;18515;19628;19629;19630;19631;19632;19633;19634;28700;28701;28702;28703;28704;28705;28706;30263;30264;30265;30266;34823;34824;39908;39909;48837;48838;48839;48840;48841;48842;56292;56293;56294;56295;56296;56297;562…	133	4.42529088922e-07	0
P58107	940	Epiplakin	EPPK1	0.23844	4.8887	1243;1244;2344;2470;3943;3945;4597;4755;4821;6751;7482;7483;8186;8857;9797;10383;10442;13268;13616;13820	True;True;True;True;False;True;True;True;False;True;False;False;True;True;True;True;True;False;False;True	1303;1304;2449;2576;4108;4110;4811;4971;5038;7053;7812;7813;8553;9339;10344;10958;11018;14004;14371;14584	8827;8828;16263;16264;16265;16266;16267;16268;17118;27024;27025;27026;27027;27028;27029;27030;27031;27032;27033;27034;27035;27036;27037;27038;27039;27040;27041;27042;27043;27044;27045;27046;27047;27048;27075;27076;27077;27078;32424;32425;33346;33347;33348;33349;33711;33712;33713;33714;33715;33716;33717;33718;33719;33720;47288;47289;52551;52552;52553;52554;52555;52556;52557;52558;52559;52560;52561…	57	6.71052216526e-11	0
P60228	941	Eukaryotic translation initiation factor 3 subunit E	EIF3E	0.91898	0.97565	321;2268;3005;5011;6799;6892;7181;7410;7798;8622;8966;9272;9926;10114;11629;13435;14039;14416	True;True;True;True;True;True;True;True;True;True;True;True;True;True;True;True;True;True	337;2370;3138;5239;7103;7201;7500;7740;8146;9030;9466;9785;10479;10672;12286;14174;14808;15196	2265;2266;15767;15768;15769;15770;20660;35033;35034;35035;35036;35037;47713;47714;47715;47716;47717;47718;47719;47720;48198;50617;50618;50619;50620;50621;51968;51969;54888;60118;60119;60120;60121;62696;62697;62698;62699;62700;62701;64914;64915;64916;64917;64918;69521;69522;69523;69524;70692;70693;70694;70695;81006;81007;81008;81009;93374;93375;93376;93377;93378;97672;97673;97674;97675;97676;10016…	68	0.0418762646048	523
P60468	942	Protein transport protein Sec61 subunit beta	SEC61B	1.2788		3752;12636	True;True	3915;13347	25654;25655;25656;87825	4	0.0678891548618	0
P60842	943	Eukaryotic initiation factor 4A-I;Eukaryotic initiation factor 4A-II	EIF4A1;EIF4A2	1.0094	0.83504	1140;1508;1905;4155;4215;4713;4812;6222;6315;7810;7990;8645;9956;12927;13023;13352	True;True;True;True;False;True;True;True;True;True;True;True;True;False;True;True	1197;1580;2000;4341;4403;4928;5029;6509;6606;8158;8347;9057;10511;13648;13746;14089	8070;8071;10571;13423;13424;29193;29194;29629;29630;29631;33043;33676;33677;43442;43443;43444;44091;55004;56134;56135;56136;56137;56138;60243;69647;89978;90548;92861;92862;92863;92864	26	0.00683281263884	65
P60866	944	40S ribosomal protein S20	RPS20	0.9111	0.90402	7317;10589;12505	True;True;True	7642;11171;13210	51336;51337;51338;51339;51340;51341;51342;51343;51344;51345;73818;73819;86959;86960;86961;86962;86963;86964	18	0.878850758642	8748
P60891	945	Ribose-phosphate pyrophosphokinase 1;Ribose-phosphate pyrophosphokinase;Ribose-phosphate pyrophosphokinase 2	PRPS1;PRPS2	0.99192	1.0296	2818;3641;5370;5861;7667;7817;8905;10791;12236;13942	True;True;True;True;True;True;True;True;True;True	2945;3801;5618;6132;6133;7998;8165;9394;11391;12921;14709	19459;19460;19461;19462;24849;37606;37607;37608;37609;37610;37611;41131;41132;41133;41134;41135;41136;41137;41138;41139;41140;41141;41142;41143;41144;41145;53985;53986;55059;55060;55061;55062;55063;55064;55065;55066;55067;55068;62300;62301;75517;75518;85084;85085;97121;97122;97123;97124;97125;97126;97127;97128;97129;97130;97131;97132	54	0.337035432718	3556
P60903	946	Protein S100-A10	S100A10	1.1592	1.0813	1865;2401;2402;9750	True;True;True;True	1959;2507;2508;10294	13200;16625;16626;16627;16628;68250;68251;68252;68253	8	0.575403022913	5594
P84077	947	ADP-ribosylation factor 1;ADP-ribosylation factor 3	ARF1;ARF3	0.8444	0.917	1407;5647;7148;7198;8736;9151;9869	True;False;False;True;True;True;True	1476;5905;5906;7466;7518;9180;9662;10419	10051;10052;10053;10054;39552;39553;39554;39555;39556;39557;39558;50414;50699;50700;50701;50702;50703;61183;61184;61185;61186;63924;63925;63926;69116;69117	16	0.605094946454	6087
P61247	948	40S ribosomal protein S3a	RPS3A	0.9518	0.90756	867;6605;6644;7356;7384;7739;8781;12599;12607;13027;13851;14094	True;True;True;True;True;True;True;True;True;True;True;True	912;6904;6943;7682;7714;8079;8080;9237;13308;13316;13751;14615;14866	5997;46336;46337;46582;46583;51544;51545;51546;51791;51792;54471;54472;54473;54474;54475;54476;54477;54478;54479;61522;61523;87516;87517;87518;87519;87520;87542;87543;87544;90571;90572;90573;90574;90575;90576;90577;90578;96475;96476;98028;98029	39	0.459533704325	4630
P61254	949	60S ribosomal protein L26	RPL26;KRBA2	1.0138	1.0095	842;1415;3534;4917;5725;6183;6357;6674;10534;14353;14604	True;True;True;True;True;True;True;True;True;True;True	887;1484;3688;5142;5992;5993;6467;6648;6649;6975;11112;15131;15391	5810;5811;5812;5813;5814;5815;5816;5817;5818;10089;10090;24133;24134;24135;24136;24137;24138;24139;24140;34434;34435;34436;34437;34438;34439;34440;34441;40154;40155;40156;40157;43200;43201;43202;43203;43204;43205;43206;43207;44393;44394;44395;44396;44397;44398;46810;46811;46812;46813;46814;46815;46816;46817;73382;73383;99855;99856;99857;99858;99859;99860;101456;101457;101458;101459;101460;101461;…	67	0.961787484047	9675
P61313	950	60S ribosomal protein L15;Ribosomal protein L15	RPL15	0.97775	1.0552	3280;3363;3821;9453;9783;10642;11381;13376;14343	True;True;True;True;True;True;True;True;True	3425;3511;3985;9982;10328;11226;12020;14113;15121	22422;22423;22424;22425;22426;23041;23042;23043;23044;23045;23046;26195;26196;26197;26198;26199;26200;66232;68445;68446;68447;68448;68449;68450;68451;68452;68453;74254;79215;79216;79217;79218;79219;79220;92988;92989;92990;92991;99801;99802;99803;99804	41	0.141352320511	1565
P61353	951	60S ribosomal protein L27	RPL27	1.0033	1.0621	2054;2055;9125;13887;13966;14564	True;True;True;True;True;True	2153;2154;9635;14654;14733;14734;15351	14508;14509;14510;14511;14512;14513;14514;63800;63801;63802;63803;63804;96791;96792;96793;96794;96795;96796;97309;97310;97311;97312;97313;97314;97315;97316;97317;97318;97319;97320;97321;97322;101007;101008;101009;101010;101011;101012	38	0.0883778380895	950
P61457	952	Pterin-4-alpha-carbinolamine dehydratase	PCBD1	0.29006	0.71284	1206;6871	True;True	1263;7180	8571;8572;48121;48122	4	1.0	8718
P61812	953	Transforming growth factor beta-2;Latency-associated peptide	TGFB2	1.3602	2.2848	5320;12466	True;True	5566;13166	37246;37247;37248;86694	4	0.465208818452	3834
P61962	954	DDB1- and CUL4-associated factor 7	DCAF7	1.006	1.2076	1818;4792;4974;6753;7764;9443;9875;12530;13519;14186	True;True;True;True;True;True;True;True;True;True	1906;5009;5201;7055;8109;9972;10425;13236;14270;14962	12886;12887;12888;33528;33529;33530;33531;33532;33533;33534;33535;33536;34779;34780;34781;34782;34783;34784;34785;47308;47309;47310;54627;54628;54629;54630;54631;54632;54633;54634;54635;54636;66197;66198;66199;69153;69154;69155;69156;87097;87098;93904;93905;93906;93907;98623;98624	45	0.00759581135211	79
P61964	955	WD repeat-containing protein 5	WDR5	1.1917	1.0089	995;3648;3680;6093;12345;12369;14333	True;True;True;True;True;True;True	1045;3808;3840;6373;13033;13059;15110	7003;7004;7005;7006;7007;7008;7009;24905;24906;24907;24908;25215;25216;25217;42621;42622;85856;85857;85858;85859;85860;85994;85995;85996;85997;99718;99719;99720;99721;99722;99723;99724	31	0.00308560688616	20
P61968	956	LIM domain transcription factor LMO4	LMO4	1.2919	0.93895	957;3464;13527	True;True;True	1005;3614;14279	6699;6700;6701;6702;23619;23620;23621;23622;23623;23624;93940;93941;93942;93943;93944;93945	16	0.0261836480971	221
P61978-3	958		HNRNPK	0.98988	0.99045	997;998;1688;2117;4018;4019;4599;4652;5236;5506;5529;5552;5674;5675;6353;7558;8608;9233;9439;10456;10646;10647;12081;13883	True;True;True;True;True;True;True;True;True;True;True;True;True;True;True;True;True;True;True;True;True;True;True;True	1047;1048;1767;2217;4191;4192;4193;4813;4866;5481;5758;5781;5805;5934;5935;6644;7888;9013;9014;9746;9967;9968;11032;11230;11231;11232;11233;12759;14650	7018;7019;7020;7021;7022;7023;7024;7025;7026;7027;7028;7029;11863;11864;11865;11866;11867;11868;11869;11870;11871;11872;11873;11874;11875;11876;14867;14868;14869;14870;14871;14872;14873;14874;28153;28154;28155;28156;28157;28158;28159;28160;28161;28162;28163;28164;28165;28166;28167;28168;28169;28170;28171;28172;28173;28174;28175;28176;28177;28178;32428;32429;32430;32431;32432;32634;32635;32636;326…	584	0.265525716114	4544
P61981	959	14-3-3 protein gamma;14-3-3 protein gamma, N-terminally processed	YWHAG	0.94144		1992;2495;9220;9519	False;True;False;True	2088;2601;9732;10053	14035;14036;14037;14038;14039;14040;14041;14042;17338;17339;64449;64450;64451;64452;64453;64454;64455;64456;66648	3	0.285049407403	2514
P62136	960	Serine/threonine-protein phosphatase PP1-alpha catalytic subunit;Serine/threonine-protein phosphatase	PPP1CA	1.0928	1.0335	512;2528;5576;7060;7512;7788;9513;14281;14282;14475	True;True;True;True;True;True;True;True;True;True	542;2635;5831;7374;7842;8134;10047;15058;15059;15260	3559;3560;3561;3562;3563;3564;3565;3566;3567;3568;3569;3570;3571;3572;3573;3574;3575;3576;3577;3578;3579;3580;17561;17562;17563;17564;17565;17566;17567;17568;17569;17570;17571;17572;17573;17574;17575;17576;17577;39115;39116;39117;39118;39119;39120;39121;39122;39123;39124;39125;39126;49075;49076;49077;52821;52822;52823;54805;54806;54807;54808;54809;54810;54811;54812;54813;54814;54815;66628;99252;9…	83	0.033985352887	483
P62140	961	Serine/threonine-protein phosphatase PP1-beta catalytic subunit;Serine/threonine-protein phosphatase	PPP1CB	1.0695	0.92647	171;512;2528;4771;5576;6069;7059;14475;14523;14524	True;False;False;True;False;True;True;False;True;True	178;542;2635;4987;5831;6349;7373;15260;15310;15311	1315;1316;1317;1318;3559;3560;3561;3562;3563;3564;3565;3566;3567;3568;3569;3570;3571;3572;3573;3574;3575;3576;3577;3578;3579;3580;17561;17562;17563;17564;17565;17566;17567;17568;17569;17570;17571;17572;17573;17574;17575;17576;17577;33439;33440;33441;39115;39116;39117;39118;39119;39120;39121;39122;39123;39124;39125;39126;42501;42502;42503;42504;42505;42506;42507;49071;49072;49073;49074;100524;1005…	16	0.0386070518424	404
P62195	962	26S protease regulatory subunit 8	PSMC5	1.1181	1.1477	3076;4751;5246;5298;6976;12911	True;True;True;True;True;True	3213;4967;5491;5544;7288;13631	21042;33321;36753;36754;37123;37124;48589;89896	7	0.735316690637	6908
P62241	963	40S ribosomal protein S8	RPS8	0.93849	0.97349	177;2646;5488;5937;8258;10403	True;True;True;True;True;True	184;2761;5739;6211;8626;10978	1326;1327;1328;1329;1330;1331;18446;18447;18448;18449;18450;18451;18452;38380;38381;38382;38383;38384;38385;38386;38387;38388;38389;38390;38391;38392;38393;41587;41588;41589;41590;41591;41592;41593;41594;41595;57765;57766;57767;57768;57769;57770;57771;72432;72433;72434;72435;72436;72437	46	0.566250613659	5715
P62244	964	40S ribosomal protein S15a	RPS15A	0.98483	0.96184	3489;4947;6082;8805;9938;14090	True;True;True;True;True;True	3639;3640;5172;6362;9277;9278;10492;14862	23763;23764;23765;23766;23767;23768;34577;34578;34579;34580;34581;34582;34583;42586;42587;61703;61704;61705;61706;61707;61708;61709;69561;69562;69563;69564;69565;69566;98020;98021;98022;98023	31	0.596731422712	5974
P62249	965	40S ribosomal protein S16	RPS16	0.98101	0.92247	780;1621;2537;3186;4042;4479;7503;7504;9674;13509	True;True;True;True;True;True;True;True;True;True	818;1698;2644;3329;4217;4682;7833;7834;10213;10214;14260	5420;5421;5422;5423;11316;11317;11318;17629;17630;17631;17632;17633;17634;17635;21645;21646;21647;21648;28352;28353;28354;28355;28356;28357;28358;31636;31637;31638;52723;52724;52725;52726;52727;52728;52729;52730;67658;67659;67660;93839	37	0.158366196608	1662
P62258	966	14-3-3 protein epsilon	YWHAE	1.1857	0.70631	48;1992;2162;4983;5543;8544;9220;14167;14362	True;False;True;True;True;True;False;True;True	50;2088;2263;5211;5795;8936;9732;14943;15140	343;344;345;346;347;348;14035;14036;14037;14038;14039;14040;14041;14042;15175;15176;15177;34821;38810;38811;38812;38813;59667;59668;59669;64449;64450;64451;64452;64453;64454;64455;64456;98537;98538;98539;99896	19	0.000131833888983	0
P62263	967	40S ribosomal protein S14	RPS14	1.0089	0.9452	204;1450;2662;5291;12461	True;True;True;True;True	214;215;1522;2778;5537;13161	1463;1464;1465;10277;10278;10279;18516;18517;18518;18519;37100;37101;37102;37103;86669;86670	16	0.147660255562	1445
P62266	968	40S ribosomal protein S23	RPS23	0.97332	0.87215	500;854;4119;6152;6292;12823	True;True;True;True;True;True	529;899;4303;6433;6582;13539	3487;3488;3489;3490;3491;5921;5922;5923;5924;5925;5926;5927;5928;5929;28889;28890;28891;28892;28893;42969;42970;42971;42972;43932;43933;43934;43935;43936;43937;43938;43939;43940;89021;89022;89023;89024;89025;89026	38	0.091120757504	933
P62269	969	40S ribosomal protein S18	RPS18	1.0282	0.90252	405;5176;5767;6136;6335;8054;10427;11417;13231;13377;14557	True;True;True;True;True;True;True;True;True;True;True	425;5418;6035;6417;6626;8414;11002;12060;13964;13965;14114;15344	2805;2806;2807;2808;2809;36343;36344;36345;36346;36347;36348;40402;40403;40404;40405;42892;42893;42894;42895;42896;42897;42898;44220;44221;44222;44223;56478;72611;72612;72613;72614;72615;72616;72617;79568;79569;79570;79571;79572;92080;92081;92082;92083;92992;92993;92994;100958;100959;100960	47	0.000518624314208	8
P62273	970	40S ribosomal protein S29	RPS29	1.1081	1.0547	4134	True	4319	28993;28994;28995;28996	4	0.465208818452	3810
P62277	971	40S ribosomal protein S13	RPS13	1.0056	0.9401	4247;4349;4352;6297;7346;8271;11899;13383	True;True;True;True;True;True;True;True	4435;4541;4544;6587;7671;8639;12571;14120	29820;29821;29822;29823;29824;29825;29826;29827;29828;29829;29830;29831;30605;30606;30607;30608;30609;30610;30617;30618;30619;30620;30621;30622;43961;43962;43963;43964;43965;43966;43967;43968;43969;43970;43971;43972;43973;51462;51463;51464;51465;51466;51467;57873;57874;57875;57876;57877;82890;82891;82892;82893;82894;93020;93021;93022	54	0.000134184323204	1
P62280	972	40S ribosomal protein S11	RPS11	1.0459	0.92052	183;1339;2083;2084;2138;2202;2203;5672;9128;9292;10195;10457;13359;13360	True;True;True;True;True;True;True;True;True;True;True;True;True;True	190;1406;2182;2183;2239;2303;2304;5932;9638;9810;10759;11033;14096;14097	1371;1372;9531;9532;14619;14620;14621;15076;15077;15078;15412;15413;15414;15415;15416;15417;15418;15419;15420;15421;15422;15423;39714;39715;39716;39717;39718;39719;39720;63812;63813;63814;63815;63816;63817;65072;65073;65074;65075;71204;71205;71206;71207;71208;71209;72770;72771;72772;72773;72774;72775;92900;92901;92902;92903;92904;92905;92906;92907	57	0.000230863682092	2
P62304	973	Small nuclear ribonucleoprotein E	SNRPE	1.0636	0.99473	5305;5869;13488	True;True;True	5551;6141;14238;14239	37183;41207;41208;41209;41210;93731;93732;93733;93734	9	0.109744638747	972
P62306	974	Small nuclear ribonucleoprotein F	SNRPF	1.1197	1.0566	4721;4722;11367	True;True;True	4936;4937;12005	33103;33104;33105;33106;79154;79155	6	0.916511907864	8398
P62314	975	Small nuclear ribonucleoprotein Sm D1	SNRPD1	1.0039	0.91762	2867;8119;9095;9383;14227	True;True;True;True;True	2995;8482;9601;9908;15003	19794;19795;56894;56895;56896;56897;56898;56899;56900;56901;63629;63630;63631;65777;65778;65779;98834;98835;98836	19	0.227329929956	2343
P62316	976	Small nuclear ribonucleoprotein Sm D2	SNRPD2	1.0915	0.98785	2317;2798;3865;10462;10984	True;True;True;True;True	2420;2924;4029;11039;11596;11597	16128;16129;19359;19360;19361;26413;26414;26415;26416;72863;72864;76654;76655;76656;76657	15	0.0782922941464	712
P62330	977	ADP-ribosylation factor 6	ARF6	1.073	1.0254	3547;5646;7230	True;True;True	3701;5904;7551	24210;24211;24212;24213;39549;39550;39551;50847;50848;50849	9	0.678402375852	6589
P62333	978	26S protease regulatory subunit 10B	PSMC6	0.85679	1.0987	178;3049;12361	True;True;True	185;3186;13049	1332;1333;20891;85952;85953	5	0.0431144467831	0
P62424	979	60S ribosomal protein L7a	RPL7A	0.92211	0.99047	483;484;5150;6610;6645;7434;9040;10318;10540;12444;12825;13588	True;True;True;True;True;True;True;True;True;True;True;True	510;511;5391;6909;6944;7764;9544;10890;11118;13144;13541;14343	3355;3356;3357;3358;3359;3360;3361;3362;3363;3364;3365;36217;36218;36219;46354;46355;46356;46357;46358;46359;46584;46585;46586;46587;46588;52190;52191;52192;52193;52194;52195;63186;63187;63188;63189;63190;63191;63192;63193;63194;63195;71910;71911;71912;71913;71914;71915;73452;73453;86554;86555;86556;86557;86558;86559;86560;86561;86562;89038;89039;89040;89041;89042;89043;89044;89045;89046;89047;94…	72	0.0258907395978	341
P62487	980	DNA-directed RNA polymerase II subunit RPB7	POLR2G	0.62485	0.51901	3912;8646;14224	True;True;True	4077;9058;15000	26740;26741;60244;98818;98819	5	0.345231071772	3147
P62699	981	Protein yippee-like 5	YPEL5	0.97322	1.4315	5361;7252;13893	True;True;True	5609;7574;14660	37581;37582;37583;37584;37585;37586;50938;96840;96841;96842	10	0.168806953557	1614
P62701	982	40S ribosomal protein S4, X isoform	RPS4X	0.89909	0.88101	2923;4189;4409;5038;5446;8137;8236;8238;12061;13496;14145	True;True;True;True;True;True;True;True;True;True;True	3052;4377;4609;5267;5695;8501;8604;8606;12737;14247;14919	20163;20164;20165;20166;20167;20168;29429;29430;29431;29432;29433;29434;29435;31098;31099;31100;31101;31102;31103;31104;35277;35278;35279;35280;35281;38083;38084;57067;57068;57069;57070;57643;57651;57652;83800;83801;93759;93760;93761;98355;98356;98357	41	0.820601597836	8237
P67775	983	Serine/threonine-protein phosphatase 2A catalytic subunit alpha isoform;Serine/threonine-protein phosphatase 2A catalytic subunit beta isoform;Serine/threonine-protein phosphatase	PPP2CA;PPP2CB	0.91062	0.87345	3789;4114;11517;14534	True;True;True;True	3953;4298;12168;15321	25975;25976;25977;28873;80148;80149;100852;100853	7	0.176296374441	1551
P62753	984	40S ribosomal protein S6	RPS6	0.94236	1.0063	1634;6413;7328;8529	True;True;True;True	1711;6707;7653;8914;8915	11375;11376;11377;11378;11379;44922;44923;44924;44925;51369;51370;51371;51372;51373;51374;51375;51376;51377;59553;59554;59555;59556;59557;59558;59559;59560;59561;59562;59563;59564;59565	30	0.643516594817	6500
P62805	985	Histone H4	HIST1H4A	0.67205	0.92074	1408;1835;5904;6608;12715;13041	True;True;True;True;True;True	1477;1927;6178;6907;13430;13765	10055;10056;10057;13009;13010;13011;13012;13013;13014;13015;13016;41420;41421;41422;41423;41424;46347;46348;46349;46350;46351;88295;88296;88297;88298;90625;90626;90627;90628	27	0.0880499926278	912
P62829	986	60S ribosomal protein L23	RPL23	0.90355	0.95093	4596;5914;6628;7822;9271;13170	True;True;True;True;True;True	4810;6188;6927;8170;8171;9784;13902	32420;32421;32422;32423;41458;46477;46478;55076;55077;55078;55079;55080;55081;55082;55083;55084;64910;64911;64912;64913;91773;91774;91775;91776	24	0.241426553382	2497
P62851	987	40S ribosomal protein S25	RPS25	0.98949	0.97129	92;1009;1668;7388;7801	True;True;True;True;True	96;1059;1747;7718;8149	780;781;7092;7093;7094;11758;11759;11760;11761;11762;51799;51800;51801;51802;51803;54902;54903;54904;54905	19	0.600871011574	5954
P62854	988	40S ribosomal protein S26;Putative 40S ribosomal protein S26-like 1	RPS26;RPS26P11	1.0994	0.89707	1640;4142;9155	True;True;True	1717;4328;9666	11424;11425;11426;29087;29088;63936;63937;63938;63939	9	0.0381517101734	313
P62857	989	40S ribosomal protein S28	RPS28	0.98282	0.96228	2427;12955	True;True	2533;13676	16845;16846;90137;90138	4	0.715000654688	6267
P62875	990	DNA-directed RNA polymerases I, II, and III subunit RPABC5	POLR2L	0.75832	0.62984	7625;8755	True;True	7955;9208	53671;53672;61404;61405;61406;61407	6	0.600179487141	5725
P62899	992	60S ribosomal protein L31	RPL31	1.0048	1.0064	2783;3165;5467;8497;9244;10838	True;True;True;True;True;True	2909;3308;5717;8872;9757;11441	19274;19275;21544;21545;38207;38208;38209;38210;59287;59288;59289;59290;59291;59292;64670;75718;75719;75720;75721	18	0.679073041495	6735
P62906	993	60S ribosomal protein L10a	RPL10A	0.96561	1.0182	1179;1180;2019;3572;5614;6482;6657;8878	True;True;True;True;True;True;True;True	1236;1237;2115;3728;5869;6778;6956;9362	8353;8354;8355;8356;8357;8358;8359;8360;8361;8362;8363;8364;8365;8366;8367;8368;8369;8370;8371;8372;8373;8374;8375;8376;14233;14234;14235;14236;14237;14238;14239;14240;24369;24370;24371;24372;24373;24374;24375;24376;24377;24378;39288;39289;39290;39291;39292;45389;45390;46664;46665;46666;46667;46668;46669;46670;46671;46672;46673;46674;46675;62092;62093	63	0.00544368624476	64
P62913	994	60S ribosomal protein L11	RPL11	0.98652	1.0123	235;947;5911;6478;9301;9631;9632;13306;14172;14177	True;True;True;True;True;True;True;True;True;True	248;995;6185;6774;9821;10169;10170;14042;14948;14953	1652;1653;1654;1655;1656;6633;6634;6635;41442;41443;45361;45362;45363;45364;45365;65132;65133;65134;65135;65136;65137;65138;65139;67364;67365;67366;67367;67368;67369;92561;92562;92563;92564;92565;92566;92567;92568;92569;92570;92571;92572;98566;98567;98568;98569;98570;98571;98572;98573;98585;98586;98587	47	0.211776750144	2285
P62917	995	60S ribosomal protein L8	RPL8	0.98359	1.001	1039;1178;1276;1612;6276;13111;13252;13863	True;True;True;True;True;True;True;True	1090;1235;1339;1689;6565;13838;13986;14627	7273;7274;7275;7276;7277;7278;7279;7280;7281;7282;7283;7284;7285;7286;7287;8343;8344;8345;8346;8347;8348;8349;8350;8351;8352;9056;9057;9058;9059;9060;9061;9062;11273;11274;43815;43816;43817;43818;91022;91023;91024;91025;92195;92196;92197;92198;92199;92200;92201;92202;96585;96586	52	0.777702431031	7867
P62937	996	Peptidyl-prolyl cis-trans isomerase A;Peptidyl-prolyl cis-trans isomerase	PPIA	1.0288	1.0038	2458;3245;8912;11231;12125;13248;13533;13706	True;True;True;True;True;True;True;True	2564;3390;9406;11863;12805;13982;14285;14286;14463	17060;17061;22210;22211;22212;22213;62361;78246;78247;78248;78249;78250;84212;84213;92173;92174;92175;92176;93980;93981;93982;93983;93984;93985;95214;95215;95216;95217;95218;95219;95220	29	0.626597092422	6329
P62993	997	Growth factor receptor-bound protein 2	GRB2	1.226	1.182	609;2941;3324;3541;3845;9368;9564;10501;14231	True;True;True;True;True;True;True;True;True	645;3071;3469;3695;4009;9892;10099;11079;15007	4372;4373;4374;4375;20273;20274;20275;20276;20277;20278;20279;22677;22678;22679;22680;22681;22682;22683;22684;24169;24170;24171;24172;24173;24174;24175;24176;24177;24178;24179;26332;26333;65663;65664;65665;65666;66949;73126;98846;98847;98848;98849;98850;98851;98852;98853	45	0.256627241658	2799
P62995	998	Transformer-2 protein homolog beta	TRA2B	1.0603	1.0193	114;841;3924;4809;10670;12886;14274	True;True;True;True;True;True;True	119;886;4089;5026;11258;11259;13605;15050	923;924;925;926;927;928;929;930;931;932;933;934;935;936;937;938;939;5808;5809;26890;26891;26892;26893;26894;26895;26896;26897;26898;26899;33653;33654;33655;33656;33657;33658;33659;33660;33661;33662;33663;33664;33665;33666;33667;33668;74516;74517;74518;74519;74520;74521;74522;74523;74524;74525;74526;74527;74528;74529;89690;89691;89692;89693;99202;99203;99204;99205;99206;99207;99208;99209;99210	72	0.0880158667387	1085
P63000	999	Ras-related C3 botulinum toxin substrate 1	RAC1	1.046	1.0252	6458;6895;8261;9792;12663	True;True;True;True;True	6752;7204;8629;10339;13374	45254;48209;48210;48211;48212;48213;57776;68591;68592;68593;87953;87954;87955	12	0.875329249148	8515
P63104	1000	14-3-3 protein zeta/delta	YWHAZ	0.98937	0.87996	1992;2788;3458;4207;6234;8553;9220;11916;12003;14363	True;True;True;True;True;True;True;True;True;True	2088;2914;3608;4395;6521;8947;9732;12588;12677;15141	14035;14036;14037;14038;14039;14040;14041;14042;19284;19285;19286;23605;23606;23607;23608;23609;29566;29567;29568;43536;43537;59705;59706;64449;64450;64451;64452;64453;64454;64455;64456;83042;83043;83044;83483;83484;99897;99898;99899;99900	40	0.777738600652	7815
P63151	1001	Serine/threonine-protein phosphatase 2A 55 kDa regulatory subunit B alpha isoform	PPP2R2A	0.96221	1.0371	2814;3915;5746;6091;7052;8943;11025;13617;13872	True;True;True;True;True;True;True;True;True	2940;4080;6014;6371;7366;9442;11640;14372;14638	19427;26750;26751;26752;26753;40303;40304;40305;40306;40307;40308;42611;42612;49035;49036;62571;62572;76856;76857;76858;76859;76860;76861;76862;76863;76864;76865;94566;94567;94568;94569;96648;96649;96650;96651;96652;96653	35	0.471105010516	4891
P63173	1002	60S ribosomal protein L38	RPL38	1.0401	1.0075	1485;5296;6342;10281;14432	True;True;True;True;True	1557;5542;6633;10848;15212	10475;10476;37118;37119;37120;37121;44266;44267;44268;44269;71643;71644;100276;100277;100278;100279	16	0.534925213138	5416
P63208	1003	S-phase kinase-associated protein 1	SKP1	0.90464	1.0889	8979;10761;12050;12648;12916	True;True;True;True;True	9479;11360;12725;13359;13636	62743;62744;62745;62746;75343;75344;75345;75346;75347;75348;75349;83720;83721;83722;83723;87903;87904;89910;89911;89912;89913;89914;89915	23	0.00564428749261	51
P63220	1004	40S ribosomal protein S21	RPS21	0.96511	0.98046	1580;1581;8655;8835	True;True;True;True	1656;1657;9069;9070;9312	11071;11072;11073;11074;11075;11076;60330;60331;60332;61883;61884	11	0.476906554968	4651
P63244	1005	Guanine nucleotide-binding protein subunit beta-2-like 1	GNB2L1	0.87874	0.928	1460;1546;2069;4132;5557;6090;8426;12112;13938	True;True;True;True;True;True;True;True;True	1532;1619;2168;4317;5811;6370;8799;12792;14705	10307;10308;10852;10853;14554;14555;28978;28979;39012;39013;39014;39015;42609;42610;58886;58887;58888;84142;84143;84144;97110;97111;97112;97113	24	0.15312745102	1602
P63261	1006	Actin, cytoplasmic 2;Actin, cytoplasmic 2, N-terminally processed	ACTG1	0.81102	0.90565	409;1197;1198;1783;1801;2000;2320;2568;4859;5063;5485;6095;6197;6672;8889;9924;10516;11953;12613;12828;14479;14566	True;True;True;True;True;True;True;True;True;True;True;True;True;True;True;True;True;True;True;True;True;True	429;1254;1255;1868;1869;1887;1888;2096;2423;2676;2677;5077;5293;5294;5736;6375;6482;6483;6972;6973;9374;10477;11094;12625;13322;13323;13544;15265;15353	2829;2830;2831;2832;2833;2834;2835;2836;2837;2838;2839;2840;2841;2842;2843;8481;8482;8483;8484;8485;8486;8487;8488;8489;8490;8491;8492;8493;8494;8495;8496;8497;8498;8499;8500;8501;8502;8503;8504;8505;8506;8507;8508;8509;12623;12624;12625;12626;12627;12628;12629;12630;12631;12632;12633;12634;12635;12636;12637;12638;12639;12640;12641;12642;12776;12777;12778;12779;12780;12781;12782;12783;12784;12785…	298	0.000849951565884	43
P67809	1007	Nuclease-sensitive element-binding protein 1	YBX1	0.9086	0.95526	33;2276;2305;3565;3773;8996;9010;9100;9556;9557;9662;10491;10704;10705;11677;11871;13331	True;True;True;True;True;True;True;True;True;True;True;True;True;True;True;True;True	35;2378;2408;3721;3937;9497;9512;9606;10091;10092;10201;11069;11300;11301;11302;11303;12337;12541;14068	250;15808;15809;15810;15811;15812;15813;15814;15815;15816;15817;15818;15819;16070;16071;16072;16073;16074;16075;16076;16077;16078;16079;16080;16081;16082;16083;16084;16085;16086;16087;16088;24333;24334;24335;24336;24337;24338;25811;25812;25813;25814;25815;25816;25817;25818;25819;25820;25821;25822;25823;25824;25825;25826;25827;25828;25829;25830;62825;62826;62827;62828;62829;62830;62831;62832;62833…	172	0.00955131184586	209
P67870	1008	Casein kinase II subunit beta	CSNK2B	0.68774		3533;4148;10649	True;True;True	3687;4334;11235	24132;29128;29129;74391	4	0.0678891548618	0
P67936	1009	Tropomyosin alpha-4 chain	TPM4	1.1762	0.96504	429;2575;5808;5840;6463;6814;14531	True;True;True;False;True;False;True	450;2684;6079;6111;6757;7120;15318	2927;2928;17816;40759;40760;41021;45266;45267;45268;47808;47809;100846;100847	10	0.139413973322	1326
P68032	1010	Actin, alpha cardiac muscle 1;Actin, gamma-enteric smooth muscle;Actin, aortic smooth muscle;Actin, alpha skeletal muscle	ACTC1;ACTG2;ACTA2;ACTA1	0.78109	0.91646	409;1197;1198;1783;2000;2568;5063;5485;6095;6672;10516;11953;12827;14478;14566	False;False;False;False;False;False;False;False;False;False;False;False;True;True;False	429;1254;1255;1868;1869;2096;2676;2677;5293;5294;5736;6375;6972;6973;11094;12625;13543;15263;15264;15353	2829;2830;2831;2832;2833;2834;2835;2836;2837;2838;2839;2840;2841;2842;2843;8481;8482;8483;8484;8485;8486;8487;8488;8489;8490;8491;8492;8493;8494;8495;8496;8497;8498;8499;8500;8501;8502;8503;8504;8505;8506;8507;8508;8509;12623;12624;12625;12626;12627;12628;12629;12630;12631;12632;12633;12634;12635;12636;12637;12638;12639;12640;12641;12642;14071;14072;14073;14074;14075;14076;14077;17753;17754;17755…	34	0.293058535814	3018
P68104	1011	Putative elongation factor 1-alpha-like 3;Elongation factor 1-alpha 1;Elongation factor 1-alpha 2	EEF1A1P5;EEF1A1;EEF1A2	0.95675	0.90439	2485;3107;5408;5456;7871;8566;10096;10344;10798;11071;11836;12231;13007;14640	True;True;True;True;True;True;True;True;True;True;True;True;True;True	2591;3245;5657;5706;8221;8962;10654;10918;11398;11689;12506;12916;13729;13730;15427	17270;17271;17272;17273;17274;17275;17276;17277;17278;17279;17280;17281;17282;17283;17284;17285;17286;17287;17288;17289;17290;17291;17292;17293;17294;17295;17296;17297;17298;21166;21167;21168;21169;21170;37890;37891;37892;37893;37894;37895;37896;37897;37898;37899;37900;37901;37902;37903;37904;37905;37906;37907;38117;38118;38119;55405;55406;55407;55408;55409;55410;55411;55412;55413;55414;55415;554…	178	0.0110454039794	215
P68371	1012	Tubulin beta-4B chain	TUBB4B	0.85767	0.99564	775;1229;3045;3557;3734;4144;5720;5757;5872;5896;6382;6825;7265;8283;8852;9425;11110;14418	True;True;False;False;True;False;False;True;False;False;False;False;False;False;True;False;False;False	813;1287;1288;3178;3179;3712;3897;4330;5985;5986;6025;6144;6168;6169;6675;6676;7132;7133;7587;7588;8651;9333;9952;11729;15198	5385;5386;5387;5388;5389;5390;5391;5392;5393;5394;5395;5396;5397;8736;8737;8738;8739;8740;8741;8742;8743;8744;8745;8746;8747;8748;8749;8750;8751;8752;8753;8754;8755;8756;20844;20845;20846;20847;20848;20849;20850;20851;20852;20853;20854;20855;20856;20857;20858;20859;20860;20861;20862;20863;24295;24296;24297;24298;24299;24300;24301;24302;25554;25555;25556;25557;25558;25559;25560;25561;25562;25563;2…	70	1.39119922209e-05	0
P78332	1013	RNA-binding protein 6	RBM6	0.88177	1.2847	866;1654;1772;1927;1970;1984;2086;2232;2327;2359;2365;2432;2464;2786;2807;3192;3889;4015;4022;4616;4671;4708;5070;5665;6235;6311;6460;6519;7849;8026;8116;8117;8309;8894;9577;9905;10270;10634;11816;12196;12570	True;True;True;True;True;True;True;True;True;True;True;True;True;True;True;True;True;True;True;True;True;True;True;True;True;True;True;True;True;True;True;True;True;True;True;True;True;True;True;True;True	911;1731;1857;2022;2066;2080;2185;2333;2431;2464;2470;2538;2570;2912;2933;3335;4053;4188;4196;4830;4885;4923;5301;5925;6522;6601;6754;6816;8198;8386;8479;8480;8677;9379;10113;10455;10836;11218;12483;12876;13277	5990;5991;5992;5993;5994;5995;5996;11536;11537;11538;11539;11540;11541;11542;12558;12559;12560;12561;12562;12563;12564;12565;12566;12567;13572;13573;13574;13575;13576;13577;13578;13579;13580;13581;13884;13885;13886;13986;13987;14624;14625;14626;14627;14628;14629;14630;14631;15541;15542;16174;16175;16176;16328;16329;16330;16331;16405;16406;16407;16408;16409;16410;16411;16862;16863;16864;16865;1707…	210	5.9554934572e-23	0
P78347	1014	General transcription factor II-I	GTF2I	1.1059	0.70584	831;921;1916;2284;2916;3179;3193;3243;4520;5590;6323;6359;6492;6562;8870;10360;10657;11580;11585;11842;12441;12985;13556;13623	True;True;True;True;True;True;True;True;True;True;True;True;True;True;True;True;True;True;True;True;True;True;True;True	875;969;2011;2387;3045;3322;3336;3388;4727;5845;6614;6651;6788;6860;9352;10934;11244;12236;12242;12512;13141;13707;14310;14378	5710;5711;5712;6459;6460;13520;13521;13522;13523;13524;13525;15904;15905;15906;15907;15908;15909;15910;15911;20134;20135;21627;21628;21629;21630;21708;21709;21710;21711;22205;22206;22207;22208;31915;31916;31917;31918;31919;39182;39183;39184;44134;44135;44136;44137;44407;45485;45486;45487;45932;45933;45934;45935;45936;62042;62043;62044;62045;72129;74449;74450;74451;74452;74453;74454;80638;80639;80…	88	3.39705847335e-11	0
P78371	1015	T-complex protein 1 subunit beta	CCT2	0.84205	1.0423	67;1069;1401;2212;3820;4612;5622;6761;6822;7177;7325;8272;8764;9866;10371;12784;12785;13629	True;True;True;True;True;True;True;True;True;True;True;True;True;True;True;True;True;True	71;1122;1470;2313;3984;4826;5878;7063;7129;7496;7650;8640;9219;10416;10945;13500;13501;14384	465;466;7523;7524;7525;7526;10027;10028;15482;15483;15484;15485;15486;26190;26191;26192;26193;26194;32472;32473;39364;39365;39366;47367;47368;47369;47370;47371;47839;47840;47841;50603;50604;51365;51366;57878;57879;57880;57881;57882;61454;61455;61456;61457;61458;69111;69112;72175;72176;72177;88772;88773;88774;88775;94688;94689;94690	56	0.0104270708631	116
P78406	1016	mRNA export factor	RAE1	1.1821	1.0577	897;1004;1671;3628;4121;4300;8929;8938;10158;11308;11468;11715;12803	True;True;True;True;True;True;True;True;True;True;True;True;True	945;1054;1750;3787;4305;4490;9426;9427;9437;10721;11944;12115;12378;12379;13519	6329;7064;11768;11769;11770;11771;11772;11773;11774;11775;11776;11777;24748;24749;24750;24751;24752;24753;28919;28920;28921;28922;28923;30227;30228;30229;30230;30231;30232;30233;30234;30235;30236;30237;30238;30239;62488;62489;62490;62491;62492;62493;62494;62495;62496;62497;62498;62499;62500;62546;62547;62548;62549;62550;62551;62552;71023;71024;71025;71026;78763;79847;79848;79849;79850;81722;81723…	82	0.000325220111401	6
P79522	1017	Proline-rich protein 3	PRR3	0.51573	0.93182	4472	True	4675	31566;31567;31568;31569;31570	5	0.138010737569	1238
P82663	1018	28S ribosomal protein S25, mitochondrial	MRPS25	0.94123	0.88039	2548;3743;6272;9007;9008;9294;9347;10123;12378;13485	True;True;True;True;True;True;True;True;True;True	2655;2656;3906;6561;9509;9510;9812;9813;9870;9871;10682;13068;14234;14235	17674;17675;17676;17677;17678;25621;25622;25623;25624;25625;25626;25627;43796;43797;43798;43799;43800;43801;43802;62965;62966;62967;62968;62969;62970;62971;62972;62973;62974;62975;62976;65085;65086;65087;65088;65089;65481;65482;65483;65484;65485;65486;70760;70761;70762;70763;70764;86069;86070;86071;86072;93712;93713;93714;93715;93716;93717;93718;93719;93720	59	0.101440305499	1185
P82664	1019	28S ribosomal protein S10, mitochondrial	MRPS10	0.87577	0.95815	1215;1785;3681;9230;12528;12529	True;True;True;True;True;True	1273;1871;3841;9743;13234;13235	8646;8647;8648;8649;8650;8651;8652;8653;12660;12661;12662;12663;12664;12665;12666;25218;25219;25220;25221;25222;25223;25224;25225;25226;25227;25228;25229;64505;64506;64507;87090;87091;87092;87093;87094;87095;87096	37	0.0327847522024	373
P82673	1020	28S ribosomal protein S35, mitochondrial	MRPS35	0.90104	0.94069	2460;4919;5786;8167;8533;9003;9137;9277;10175;11257;11922;12082;12608	True;True;True;True;True;True;True;True;True;True;True;True;True	2566;5144;6057;8534;8919;8920;9505;9647;9648;9791;10739;11892;11893;12594;12760;13317	17063;17064;34445;34446;34447;34448;40618;40619;40620;40621;40622;40623;57203;57204;57205;57206;59576;59577;59578;59579;62922;62923;63856;63857;63858;63859;63860;63861;63862;63863;64938;64939;64940;64941;64942;71090;71091;78400;78401;78402;78403;78404;78405;83059;83060;83964;83965;87545;87546	47	0.458841219857	4709
P82675	1022	28S ribosomal protein S5, mitochondrial	MRPS5	1.0255	0.95304	1207;3761;3798;4542;6200;6928;8194;9489;11238;12931;13715;14192;14249	True;True;True;True;True;True;True;True;True;True;True;True;True	1264;3925;3962;4750;6487;7238;8562;10022;11870;13652;14472;14968;15025	8573;8574;8575;8576;8577;8578;8579;8580;8581;8582;25754;25755;25756;25757;25758;25759;26083;26084;32073;32074;32075;32076;43318;43319;43320;43321;48375;48376;57427;57428;57429;57430;57431;57432;57433;66477;66478;66479;66480;66481;66482;78285;78286;89996;89997;89998;95287;95288;95289;95290;95291;95292;95293;98657;98658;98659;98660;98661;98662;98663;98664;98665;98666;98667;98668;99004;99005;99006;9…	68	0.116331185615	1364
P82912	1023	28S ribosomal protein S11, mitochondrial	MRPS11	1.0214	0.81431	3248;3635;4668;6249;6310	True;True;True;True;True	3393;3795;4882;6536;6600	22225;22226;24825;24826;32767;32768;32769;32770;43645;43646;43647;43648;44053;44054;44055;44056	16	0.00320458554563	14
P82914	1024	28S ribosomal protein S15, mitochondrial	MRPS15	1.019	0.82948	5484;6011;6848;7675;11952;14393	True;True;True;True;True;True	5735;6290;7156;8007;12624;15172	38355;38356;38357;42086;47980;47981;47982;54046;54047;83219;83220;100036;100037	10	0.0744618314174	665
P82921	1025	28S ribosomal protein S21, mitochondrial	MRPS21	1.0498	0.80197	5685;6119;12692	True;True;True	5946;5947;6400;13406	39879;39880;39881;39882;39883;39884;42814;42815;42816;88191;88192;88193;88194	13	0.0057715890441	28
P82932	1026	28S ribosomal protein S6, mitochondrial	MRPS6	1.014	0.95436	818;1706;4117;5041;14210	True;True;True;True;True	862;1786;4301;5270;14986	5636;5637;5638;5639;5640;5641;12091;12092;12093;12094;28885;28886;28887;35286;35287;35288;98744;98745;98746;98747	20	0.262722246841	2664
P82933	1027	28S ribosomal protein S9, mitochondrial	MRPS9	0.99299	0.85252	226;529;585;2891;3031;3032;4970;5033;6553;8080;9821;10009;10093;10311;10476;13508;14047	True;True;True;True;True;True;True;True;True;True;True;True;True;True;True;True;True	238;561;619;3020;3164;3165;5195;5196;5197;5262;6851;8441;8442;10369;10565;10650;10651;10883;11054;14259;14816	1606;1607;1608;1609;1610;1611;1612;1613;3731;3732;3733;3734;3735;3736;3737;3738;3739;3740;3741;3742;4205;4206;4207;4208;4209;4210;4211;4212;4213;4214;19965;19966;19967;19968;19969;19970;19971;19972;19973;19974;19975;19976;19977;19978;20775;20776;20777;34756;34757;34758;34759;34760;34761;34762;34763;34764;35240;35241;35242;35243;35244;45887;56601;56602;56603;56604;56605;56606;56607;68783;68784;700…	95	0.000556381283736	13
P84085	1028	ADP-ribosylation factor 5	ARF5	1.0761	0.63778	1407;5647;7148;7204;8766;13635	False;False;False;True;True;True	1476;5905;5906;7466;7524;9222;14390	10051;10052;10053;10054;39552;39553;39554;39555;39556;39557;39558;50414;50732;50733;50734;61471;61472;94752	6	0.172954917988	1526
P84090	1029	Enhancer of rudimentary homolog	ERH	1.0226	0.99846	209;11167	True;True	221;11794	1513;1514;77798;77799	4	0.273321678292	2493
P84095	1030	Rho-related GTP-binding protein RhoG	RHOG	1.2365		3152;12695	True;True	3294;13409	21481;21482;21483;88201;88202	5	0.345231071772	3060
P98082	1031	Disabled homolog 2	DAB2	1.3527	1.1375	1623;1712;6100;7334;12203;12222	True;True;True;True;True;True	1700;1792;6380;7659;12886;12906	11325;11326;12121;12122;12123;12124;12125;12126;12127;12128;42686;42687;42688;51398;84804;84805;84991;84992	17	0.112778654636	1134
P98160	1032	Basement membrane-specific heparan sulfate proteoglycan core protein;Endorepellin;LG3 peptide	HSPG2	0.69093	1.4711	277;278;326;1475;2494;3212;3491;4138;5051;5183;5772;6973;7672;8392;8528;10179;11112;11512;14211	True;True;True;True;True;True;True;True;True;True;True;True;True;True;True;True;True;True;True	291;292;342;1547;2600;3356;3642;4324;5280;5427;6040;7285;8004;8763;8913;10743;11732;12163;14987	2005;2006;2007;2008;2009;2010;2299;2300;2301;2302;10416;17332;17333;17334;17335;17336;17337;21980;21981;21982;23770;23771;23772;23773;29028;29029;35341;35342;36401;36402;36403;36404;40435;40436;40437;40438;40439;40440;48581;48582;48583;54031;54032;54033;54034;54035;54036;54037;58588;58589;58590;58591;58592;59548;59549;59550;59551;59552;71108;77411;77412;77413;80137;98748	64	1.37015522421e-09	0
P98170	1033	E3 ubiquitin-protein ligase XIAP	XIAP	0.99014		1583;11051;11306	True;True;True	1659;11668;11942	11081;77057;78757	3	1.0	7462
P98179	1035	Putative RNA-binding protein 3	RBM3	0.55716	0.63217	814;3956;7117;9641;14624	True;True;True;True;True	858;4123;7434;10180;15411	5620;5621;5622;27196;27197;27198;27199;27200;27201;27202;27203;27204;49994;49995;49996;49997;49998;49999;67445;67446;67447;101539;101540	23	0.879127966382	8738
Q00577	1036	Transcriptional activator protein Pur-alpha	PURA	0.97689	1.0715	2135;3281;4450;7312;7313;9406	True;True;True;True;True;True	2236;3426;4653;7637;7638;9932	15066;15067;15068;15069;15070;22427;22428;22429;22430;31398;31399;31400;31401;31402;31403;51316;51317;51318;51319;65929	20	0.525653198176	5260
Q00610	1037	Clathrin heavy chain 1	CLTC	0.97646	0.80631	39;163;373;505;516;653;811;971;1187;1237;1304;1391;1858;2006;2007;2201;2491;2832;2988;3219;3241;3518;3586;3603;4535;4536;4823;4882;4898;5020;5167;5902;6052;6110;6166;6199;6248;6264;6627;6641;6717;6810;6844;6902;6988;7271;7502;7600;7726;8845;9207;9240;9305;9314;10112;10560;10674;10685;11017;11858;11891;12376;12567;12822;12900;13088;13149;13462;13742;13865;14037;14051;14200;14300;14320	True;True;True;True;True;True;True;True;True;True;True;True;True;True;True;True;True;True;True;True;True;True;True;True;True;True;True;True;True;True;True;True;True;True;True;True;True;True;True;True;True;True;True;True;True;True;True;True;True;True;True;True;True;True;True;True;True;True;True;True;True;True;True;True;True;True;True;True;True;True;True;True;True;True;True	41;169;170;391;392;535;547;690;855;1019;1244;1297;1368;1460;1951;2102;2103;2302;2597;2960;3120;3363;3386;3672;3742;3760;4742;4743;5040;5103;5122;5248;5409;6176;6332;6391;6448;6486;6535;6553;6926;6940;7019;7115;7152;7212;7300;7594;7832;7930;8060;9324;9719;9753;9825;9834;10670;11141;11263;11264;11277;11632;12528;12563;13066;13274;13538;13620;13813;13880;14206;14207;14499;14629;14630;14806;14820;149…	269;270;271;272;273;1272;1273;1274;1275;1276;1277;1278;1279;1280;1281;1282;2579;2580;2581;2582;2583;2584;2585;2586;2587;2588;2589;2590;2591;2592;2593;2594;2595;2596;2597;2598;2599;2600;2601;2602;2603;2604;2605;2606;2607;2608;2609;2610;3528;3529;3530;3531;3532;3533;3534;3535;3536;3537;3538;3539;3540;3597;3598;3599;3600;3601;3602;3603;3604;3605;3606;3607;3608;3609;3610;3611;3612;3613;3614;3615;3616…	1011	5.79471278493e-52	0
Q00839	1038	Heterogeneous nuclear ribonucleoprotein U	HNRNPU	0.9102	0.90676	249;1600;1760;1936;2604;3379;4405;4825;4826;5454;6142;6171;6180;7506;7507;7815;7924;7925;8075;8538;8790;9045;9046;9087;9374;9375;9589;9804;9807;10639;11691;11740;13702;13703;14451	True;True;True;True;True;True;True;True;True;True;True;True;True;True;True;True;True;True;True;True;True;True;True;True;True;True;True;True;True;True;True;True;True;True;True	262;1676;1844;2031;2719;3527;4605;5042;5043;5704;6423;6454;6463;7836;7837;8163;8277;8278;8279;8435;8436;8928;9252;9253;9254;9549;9550;9593;9898;9899;10125;10126;10352;10355;11223;12352;12406;14459;14460;15233;15234	1787;1788;1789;1790;1791;1792;1793;1794;1795;1796;1797;1798;1799;1800;1801;1802;11165;11166;11167;11168;11169;11170;11171;11172;11173;11174;11175;12485;12486;12487;12488;12489;12490;12491;12492;12493;12494;13696;18137;18138;18139;18140;18141;18142;18143;18144;18145;18146;18147;18148;18149;18150;18151;23129;23130;23131;23132;23133;23134;23135;23136;23137;23138;23139;23140;23141;23142;23143;31086;3…	463	0.743394270221	8271
Q01081	1039	Splicing factor U2AF 35 kDa subunit;Splicing factor U2AF 26 kDa subunit	U2AF1;U2AF1L4	0.91326	0.92093	322;323;9337;14012	True;True;True;True	338;339;9857;14780	2267;2268;2269;2270;2271;2272;2273;2274;2275;65395;65396;65397;97517;97518	14	0.924978307121	9072
Q01085-2	1041	Nucleolysin TIAR	TIAL1	0.99274	0.99171	1341;2027;3246;4835;6206;6842;8718;10322;10821;12403;13546	True;True;True;True;True;True;True;True;True;True;True	1408;2124;3391;5053;6493;7150;9161;10894;10895;11422;13094;14299	9536;14327;14328;14329;14330;14331;14332;14333;22214;22215;22216;22217;33888;33889;33890;33891;43354;43355;47948;47949;47950;47951;47952;47953;47954;47955;61057;61058;71929;71930;71931;71932;71933;71934;71935;75650;75651;75652;86324;86325;94072;94073;94074;94075;94076;94077;94078	46	0.747226550573	7502
Q01196	1042	Runt-related transcription factor 1	RUNX1	0.93229	1.3623	1065;6856;6958;8173;11462;13736	True;True;True;True;True;True	1118;7164;7268;8540;12109;14493	7515;7516;48018;48523;48524;57291;57292;57293;57294;79832;79833;79834;79835;95406;95407	15	0.155635460758	1601
Q01804	1043	OTU domain-containing protein 4	OTUD4	1.0367	0.85912	2964;3282;3894;6194;7724;11990	True;True;True;True;True;True	3095;3427;4058;6479;8057;12664	20385;20386;20387;22431;22432;22433;22434;22435;26660;26661;26662;26663;43256;43257;43258;54324;54325;83416;83417	19	0.0909951229467	984
Q01813	1044	6-phosphofructokinase type C	PFKP	2.1979	0.72409	555;1769;2534;2762;3131;6243;8737;9495;12157;13794	True;True;True;True;True;True;True;True;True;True	588;1853;2641;2885;3270;6530;9181;10028;12837;14557	3985;3986;12513;12514;12515;12516;17608;19116;21308;43588;43589;61187;61188;61189;66501;84393;96106;96107	18	0.000455230947319	0
Q02878	1046	60S ribosomal protein L6	RPL6	0.94972	1.0171	578;1053;1185;2607;3704;5006;5057;5248;6496;10064;11867;13280;14208;14634	True;True;True;True;True;True;True;True;True;True;True;True;True;True	612;1106;1242;2722;3864;5234;5287;5493;6792;10621;12537;14016;14984;15421	4181;4182;4183;4184;7452;7453;7454;7455;7456;7457;7458;7459;7460;7461;7462;7463;7464;7465;7466;8404;8405;18173;18174;25335;25336;25337;25338;35008;35009;35378;35379;35380;36759;36760;36761;45497;45498;45499;70422;70423;70424;70425;70426;70427;70428;70429;70430;70431;70432;82690;82691;82692;82693;92395;92396;92397;92398;92399;92400;92401;98740;98741;101646;101647;101648;101649	65	0.0648727289969	760
Q03135	1048	Caveolin-1;Caveolin	CAV1	1.1331	0.96055	4995;5239;14595	True;True;True	5223;5484;15382	34937;34938;34939;34940;36727;36728;36729;36730;36731;36732;101197	11	0.00443909265679	10
Q04446	1049	1,4-alpha-glucan-branching enzyme	GBE1	1.1905	0.88051	427;2426;7385;7495;12810	True;True;True;True;True	448;2532;7715;7825;13526	2920;2921;2922;2923;2924;2925;16843;16844;51793;51794;52683;88923	11	0.0618837510521	547
Q04721	1050	Neurogenic locus notch homolog protein 2;Notch 2 extracellular truncation;Notch 2 intracellular domain	NOTCH2	0.96905	1.41	4942;7288;7454;10475;10720;10849;12174;13040;14495	True;True;True;True;True;True;True;True;True	5167;7612;7784;11053;11319;11452;12854;13764;15282	34544;34545;51176;51177;52311;72959;72960;74981;74982;74983;75797;75798;75799;75800;84530;84531;84532;84533;90623;90624;100632	21	0.014269191675	134
Q04837	1052	Single-stranded DNA-binding protein, mitochondrial	SSBP1	1.591	0.7417	2041;5275;9345;9847;11075;13130	True;True;True;True;True;True	2139;5521;9868;10396;11693;13858	14404;37020;37021;65479;69001;69002;69003;77193;77194;91162	10	0.00506203212627	0
Q04917	1054	14-3-3 protein eta	YWHAH	0.687		1262;1992;3861;9220;9434	True;False;True;False;True	1325;2088;4025;9732;9961	9000;9001;14035;14036;14037;14038;14039;14040;14041;14042;26402;64449;64450;64451;64452;64453;64454;64455;64456;66115	3	0.592980098017	5059
Q05048	1055	Cleavage stimulation factor subunit 1	CSTF1	0.95842	0.9088	1547;7049;7211;8424;8431;9218;10856;11217;12514;14335;14342;14574	True;True;True;True;True;True;True;True;True;True;True;True	1620;7363;7531;7532;8797;8804;9730;11459;11849;13220;15112;15119;15120;15361	10854;10855;10856;49024;49025;49026;49027;49028;49029;50761;50762;50763;50764;50765;50766;50767;58882;58883;58912;58913;58914;64430;64431;64432;64433;64434;64435;64436;64437;64438;64439;64440;64441;64442;64443;64444;64445;64446;64447;75853;75854;75855;78171;78172;78173;78174;78175;78176;78177;78178;78179;78180;78181;78182;78183;78184;78185;78186;87011;87012;87013;87014;87015;87016;87017;87018;870…	79	0.0210717272833	298
Q05209	1056	Tyrosine-protein phosphatase non-receptor type 12	PTPN12	0.98174		5768;12456	True;True	6036;13156	40406;86659	2	0.654720846019	4953
Q05397	1057	Focal adhesion kinase 1	PTK2	1.3843	0.90986	29;737;986;1209;2608;3070;3278;3473;3986;4168;5845;6426;6529;6791;7138;7366;7623;8003;8366;9216;9933;10148;10937;10952;11334;11463;12227;12234;12350;13033;13949;14064;14209	True;True;True;True;True;True;True;True;True;True;True;True;True;True;True;True;True;True;True;True;True;True;True;True;True;True;True;True;True;True;True;True;True	31;775;1035;1266;2723;3207;3423;3623;4158;4356;6116;6720;6827;7094;7095;7456;7693;7953;8360;8737;9728;10487;10709;11548;11564;11971;12110;12911;12912;12919;13038;13757;14716;14833;14985	222;223;224;225;226;227;228;229;230;231;232;233;234;235;5214;5215;5216;5217;5218;5219;6893;6894;6895;6896;6897;6898;6899;6900;8587;8588;18175;18176;18177;18178;18179;18180;18181;18182;18183;18184;21012;21013;21014;21015;21016;21017;21018;21019;22404;22405;22406;22407;22408;22409;22410;22411;22412;22413;23677;23678;23679;27920;27921;27922;27923;27924;27925;27926;27927;29285;29286;29287;29288;29289…	303	2.92616121689e-22	0
Q05GC8	1058	Transcriptional-regulating factor 1	BCAR2;TRERF1	1.0278	0.94015	45;1077;1133;1473;1539;3577;3777;3868;5080;5866;5924;6915;7632;8273;9836;9968;9983;10104;12446;12614;13318;14522	True;True;True;True;True;True;True;True;True;True;True;True;True;True;True;True;True;True;True;True;True;True	47;1130;1190;1545;1611;3733;3941;4032;5311;6138;6198;7225;7962;8641;10385;10523;10538;10662;13146;13324;14054;15309	328;329;330;331;332;7552;7553;7554;8033;8034;8035;8036;8037;8038;8039;8040;8041;8042;8043;8044;8045;8046;10406;10407;10408;10409;10410;10802;10803;10804;10805;10806;10807;24430;24431;24432;24433;24434;24435;24436;24437;24438;25864;25865;25866;25867;26459;26460;26461;26462;26463;26464;26465;26466;26467;26468;26469;26470;35556;35557;41162;41163;41164;41165;41166;41167;41168;41514;48307;48308;48309;…	144	0.000157328673381	2
Q06124	1059	Tyrosine-protein phosphatase non-receptor type 11	PTPN11	1.1073	1.059	12728;14011	True;True	13443;14779	88424;88425;97515;97516	4	1.0	8762
Q06190	1060	Serine/threonine-protein phosphatase 2A regulatory subunit B subunit alpha	PPP2R3A	0.74567		8419;9343	True;True	8792;9865	58851;65458;65459	3	0.108809430041	1
Q06210	1061	Glutamine--fructose-6-phosphate aminotransferase [isomerizing] 1	GFPT1	1.0937	0.82388	2526;2570;2968;3088;4634;4811;7752;8175;13191;13227;13504	True;True;True;True;True;True;True;True;True;True;True	2633;2679;3099;3226;4848;5028;8096;8542;13923;13960;14255	17552;17553;17773;17774;20401;20402;20403;21082;21083;32565;32566;32567;32568;33671;33672;33673;33674;33675;54561;54562;57298;57299;57300;91857;91858;92066;92067;92068;92069;92070;92071;93821;93822	32	0.000762991409287	8
Q06323	1062	Proteasome activator complex subunit 1	PSME1	1.2269	0.9456	2064;6081;8976	True;True;True	2163;6361;9476	14544;42584;42585;62736;62737	5	0.0796158014601	634
Q06830	1063	Peroxiredoxin-1	PRDX1	1.1786	0.94195	166;1103;1642;4276;5412;6547;8376;9965;10044;11856;12251	True;True;True;True;True;True;True;True;True;True;True	173;1157;1158;1719;4464;5661;6845;8747;10520;10600;12526;12936	1286;1287;1288;1289;1290;1291;1292;1293;7702;7703;7704;7705;7706;7707;7708;7709;7710;7711;7712;11431;11432;11433;11434;11435;11436;11437;30034;30035;30036;30037;30038;30039;30040;30041;30042;30043;37920;37921;37922;37923;37924;37925;37926;37927;45843;45844;45845;45846;45847;45848;45849;58498;58499;58500;58501;58502;58503;58504;58505;58506;58507;69714;69715;69716;69717;69718;69719;69720;69721;6972…	95	3.51433116443e-09	0
Q07021	1064	Complement component 1 Q subcomponent-binding protein, mitochondrial	C1QBP	1.5657	0.81416	384;385;785;2020;3105;4719;8856;12948	True;True;True;True;True;True;True;True	403;404;823;2116;3243;4934;9337;9338;13669	2669;2670;2671;2672;2673;2674;2675;2676;2677;2678;2679;2680;2681;2682;2683;2684;2685;2686;2687;2688;2689;2690;2691;2692;5451;14241;21156;21157;21158;21159;21160;21161;33093;33094;33095;33096;33097;62003;62004;62005;90084;90085;90086;90087;90088;90089;90090;90091	48	1.59626885535e-07	0
Q07666	1066	KH domain-containing, RNA-binding, signal transduction-associated protein 1	KHDRBS1	1.118	0.90988	1074;1414;1965;3765;3864;4761;5615;6181;10190;11117;14403;14404	True;True;True;True;True;True;True;True;True;True;True;True	1127;1483;2060;2061;3929;4028;4977;5870;6464;10754;11737;11738;15182;15183;15184	7547;10074;10075;10076;10077;10078;10079;10080;10081;10082;10083;10084;10085;10086;10087;10088;13843;13844;13845;13846;13847;13848;13849;13850;13851;13852;13853;13854;13855;13856;13857;13858;13859;13860;13861;13862;13863;13864;13865;13866;13867;13868;13869;13870;13871;13872;13873;25764;25765;25766;25767;25768;26406;26407;26408;26409;26410;26411;26412;33387;33388;33389;33390;33391;33392;39293;3929…	206	1.44363812988e-19	0
Q08211	1067	ATP-dependent RNA helicase A	DHX9	0.94741	1.0057	98;294;539;1511;1631;2097;2433;2630;3017;3266;3267;3615;4197;4397;4975;5689;6224;6253;6356;6397;6625;6640;6781;7024;7108;7168;7795;7808;8135;8659;8888;9015;9725;10038;10138;10177;10556;10600;11029;12474;12634;13024;13518;13660;14239;14323;14491;14513;14586	True;True;True;True;True;True;True;True;True;True;True;True;True;True;True;True;True;True;True;True;True;True;True;True;True;True;True;True;True;True;True;True;True;True;True;True;True;True;True;True;True;True;True;True;True;True;True;True;True	102;103;308;571;1583;1708;2196;2539;2745;3150;3411;3412;3772;4385;4595;4596;5202;5203;5951;6511;6540;6647;6691;6924;6939;7083;7338;7425;7486;8142;8143;8156;8498;8499;9075;9373;9517;9518;10268;10269;10594;10698;10741;11137;11182;11644;13174;13345;13747;14269;14417;15015;15100;15278;15300;15373	813;814;815;816;817;818;819;820;821;822;823;824;825;826;827;828;829;830;831;832;833;2087;2088;2089;2090;2091;2092;2093;2094;2095;2096;2097;2098;2099;3862;3863;3864;3865;3866;3867;3868;3869;3870;3871;3872;3873;3874;3875;3876;3877;3878;3879;3880;3881;3882;3883;10595;10596;10597;10598;10599;10600;10601;10602;10603;10604;10605;10606;10607;10608;10609;10610;11348;11349;11350;11351;11352;11353;11354;11…	579	9.97404077411e-08	0
Q08380	1068	Galectin-3-binding protein	LGALS3BP	1.3792	0.95104	1046;1186;2741;5249;6130;6587;6602;10542;10908;11628;11802;12373;14559;14635;14636	True;True;True;True;True;True;True;True;True;True;True;True;True;True;True	1098;1243;2862;5494;6411;6885;6901;11120;11517;12285;12469;13063;15346;15422;15423	7359;7360;7361;7362;7363;7364;7365;7366;7367;7368;7369;7370;7371;7372;7373;7374;7375;7376;7377;7378;7379;7380;7381;7382;7383;7384;7385;8406;8407;8408;8409;8410;8411;8412;8413;8414;8415;8416;8417;8418;18939;18940;18941;18942;18943;18944;18945;18946;18947;18948;18949;18950;18951;18952;18953;18954;18955;18956;18957;18958;18959;18960;18961;18962;18963;18964;18965;18966;36762;36763;36764;36765;36766;3…	203	2.35109226111e-16	0
Q09028	1069	Histone-binding protein RBBP4	RBBP4;RBBP7	0.79476	0.93591	185;7744;7819;12494;12647	True;True;True;True;True	192;8086;8167;13199;13358	1375;1376;54525;54526;54527;54528;55070;55071;86897;86898;86899;87899;87900;87901;87902	14	0.0258428544598	197
Q09161	1070	Nuclear cap-binding protein subunit 1	NCBP1	1.0453	0.88577	853;1135;1563;2079;3393;3398;5334;5342;6190;7128;7626;7999;8243;8621;9115;9195;9554;10455;11053;13463	True;True;True;True;True;True;True;True;True;True;True;True;True;True;True;True;True;True;True;True	898;1192;1637;2178;3542;3547;5581;5590;6475;7446;7956;8356;8611;9029;9625;9707;10089;11031;11670;14208	5920;8050;8051;8052;8053;8054;8055;10940;10941;14599;14600;14601;14602;14603;23203;23204;23205;23206;23207;23208;23217;23218;23219;23220;23221;23222;23223;23224;23225;37335;37336;37337;37338;37339;37340;37341;37342;37343;37344;37345;37346;37347;37348;37349;37350;37351;37352;37353;37354;37355;37462;37463;37464;37465;37466;37467;37468;37469;37470;37471;43246;43247;50212;50213;50214;50215;50216;5021…	188	5.93484379232e-11	0
Q09472	1071	Histone acetyltransferase p300	EP300	1.0584	0.97492	324;1301;1358;1403;1660;2652;2726;3063;3695;4651;4973;5360;6040;6425;6564;6619;7196;7242;7365;8009;8378;8379;8604;8614;9370;9721;9829;9874;10142;10157;10197;10397;10608;10631;10736;11553;12044;12098;12660;12689;13960;13961	True;True;True;True;True;True;True;True;True;True;True;True;True;True;True;True;True;True;True;True;True;True;True;True;True;True;True;True;True;True;True;True;True;True;True;True;True;True;True;True;True;True	340;1365;1425;1472;1738;2767;2847;3200;3855;4865;5200;5608;6320;6719;6862;6918;7516;7564;7692;8368;8749;8750;9009;9021;9894;10264;10378;10424;10702;10720;10762;10972;11190;11215;11335;12207;12719;12776;13371;13402;14727;14728	2276;2277;2278;2279;2280;2281;2282;2283;2284;2285;2286;2287;2288;2289;2290;2291;2292;2293;2294;2295;2296;2297;9249;9250;9251;9644;9645;9646;9647;9648;9649;9650;9651;10032;10033;10034;10035;10036;11627;11628;11629;11630;18467;18468;18469;18886;20957;20958;20959;20960;20961;20962;20963;25294;25295;25296;25297;25298;25299;25300;25301;25302;25303;25304;25305;25306;32633;34776;34777;34778;37573;37574;…	288	0.000174197434354	6
Q09666	1072	Neuroblast differentiation-associated protein AHNAK	AHNAK	0.85069	1.1024	253;3638;4110;5920;5921;5922;5923	True;True;True;True;True;True;True	266;3798;4294;6194;6195;6196;6197	1840;24844;24845;24846;28839;41504;41505;41506;41507;41508;41509;41510;41511;41512;41513	14	0.00630563419869	27
Q10570	1073	Cleavage and polyadenylation specificity factor subunit 1	CPSF1	0.96787	0.98537	23;169;1379;1382;1531;1775;2297;2811;2952;3083;3893;3990;4024;4927;5442;5627;5946;6351;6637;6754;7218;7615;7956;8189;8415;9044;9065;9268;9500;10422;10438;10951;11685;11728;12381;12382;12872;13431;14330;14347;14431	True;True;True;True;True;True;True;True;True;True;True;True;True;True;True;True;True;True;True;True;True;True;True;True;True;True;True;True;True;True;True;True;True;True;True;True;True;True;True;True;True	24;176;1447;1450;1603;1860;2400;2937;3082;3221;4057;4162;4198;5152;5691;5883;6220;6642;6936;7056;7539;7945;8311;8556;8788;9548;9570;9781;10033;10997;11014;11563;12345;12393;13071;13072;13589;14170;15107;15125;15211	187;188;189;190;191;192;1300;1301;1302;1303;1304;1305;1306;1307;1308;1309;1310;1311;1312;9820;9821;9822;9823;9824;9825;9848;9849;9850;9851;9852;9853;9854;9855;9856;10734;10735;10736;10737;10738;10739;10740;10741;10742;10743;12580;12581;12582;12583;12584;12585;15997;15998;19412;19413;19414;19415;19416;20314;20315;20316;20317;20318;20319;20320;20321;20322;20323;20324;20325;20326;20327;20328;20329;2…	407	0.625270950084	7190
Q12824	1074	SWI/SNF-related matrix-associated actin-dependent regulator of chromatin subfamily B member 1	SMARCB1	0.95554	0.98925	1033;1034;1257;1360;1587;3594;4550;6821;6897;7779;7780;8786;8787;9423;10219;10569;10570;10802;12132;12147;12737	False;False;False;False;True;False;False;False;False;False;False;False;False;False;False;False;False;False;False;False;False	1083;1084;1318;1427;1428;1663;3750;3751;4758;7128;7206;7207;8124;8125;8126;9247;9248;9249;9950;10784;11150;11151;11402;12812;12827;13452	7216;7217;7218;7219;7220;7221;7222;7223;7224;7225;7226;7227;7228;7229;7230;7231;7232;7233;7234;7235;7236;7237;7238;7239;7240;7241;7242;7243;7244;7245;7246;7247;7248;7249;8951;8952;8953;8954;8955;8956;8957;8958;8959;8960;8961;8962;8963;8964;8965;9663;9664;9665;9666;9667;9668;9669;9670;9671;9672;9673;9674;11109;11110;11111;11112;11113;11114;11115;11116;11117;11118;11119;11120;11121;11122;11123;1112…	20	0.478125471196	4844
Q12824-2	1075		SMARCB1	1.099	1.0173	1033;1034;1257;1360;3594;4550;6013;6367;6821;6897;7779;7780;8786;8787;9423;10219;10569;10570;10802;12132;12147;12737	True;True;True;True;True;True;True;True;True;True;True;True;True;True;True;True;True;True;True;True;True;True	1083;1084;1318;1427;1428;3750;3751;4758;6292;6659;7128;7206;7207;8124;8125;8126;9247;9248;9249;9950;10784;11150;11151;11402;12812;12827;13452	7216;7217;7218;7219;7220;7221;7222;7223;7224;7225;7226;7227;7228;7229;7230;7231;7232;7233;7234;7235;7236;7237;7238;7239;7240;7241;7242;7243;7244;7245;7246;7247;7248;7249;8951;8952;8953;8954;8955;8956;8957;8958;8959;8960;8961;8962;8963;8964;8965;9663;9664;9665;9666;9667;9668;9669;9670;9671;9672;9673;9674;24516;24517;24518;24519;24520;24521;24522;24523;24524;24525;24526;24527;24528;24529;24530;2453…	244	4.80658403987e-06	0
Q12874	1076	Splicing factor 3A subunit 3	SF3A3	1.0236	0.68309	1596;2831;5008;6221;6932;8610;10850;11300;13258;14092;14093	True;True;True;True;True;True;True;True;True;True;True	1672;2959;5236;6508;7242;9017;11453;11936;13993;14864;14865	11153;11154;11155;11156;19531;35012;35013;35014;43440;43441;48386;48387;48388;48389;60046;60047;75801;75802;75803;78717;78718;92251;92252;92253;98026;98027	24	0.00112539778705	8
Q12904	1077	Aminoacyl tRNA synthase complex-interacting multifunctional protein 1;Endothelial monocyte-activating polypeptide 2	AIMP1	0.89493	1.1516	5972;6327;12725	True;True;True	6249;6618;13440	41792;44156;44157;44158;44159;44160;44161;88408;88409	9	0.0108622247048	40
Q12905	1078	Interleukin enhancer-binding factor 2	ILF2	0.92913	0.91839	946;3556;4688;5616;5630;5656;5657;5673;5747;5875;6312;6354;6391;6906;9353;10184;10643;13178;13256;13397;14010	True;True;True;True;True;True;True;True;True;True;True;True;True;True;True;True;True;True;True;True;True	994;3710;3711;4902;4903;5871;5886;5916;5917;5933;6015;6147;6602;6603;6645;6685;7216;9877;10748;11227;13910;13990;14136;14778	6619;6620;6621;6622;6623;6624;6625;6626;6627;6628;6629;6630;6631;6632;24280;24281;24282;24283;24284;24285;24286;24287;24288;24289;24290;24291;24292;24293;24294;32875;32876;32877;32878;32879;32880;32881;32882;32883;32884;32885;32886;32887;32888;32889;32890;32891;32892;32893;32894;32895;32896;32897;32898;32899;32900;32901;32902;39310;39311;39312;39313;39314;39315;39316;39317;39318;39319;39320;39321…	292	0.129564360902	2132
Q12906	1079	Interleukin enhancer-binding factor 3	ILF3	0.93059	0.93951	297;1254;1300;2245;2278;2601;2859;3548;3712;3854;4852;5103;5385;6557;6684;7091;7092;7806;8403;8944;9017;9344;9449;9610;9703;9763;9969;10691;11095;11183;12780;13271;13324;13391;13612;14207;14212;14213	True;True;True;True;True;True;True;True;True;True;True;True;True;True;True;True;True;True;True;True;True;True;True;True;True;True;True;True;True;True;True;True;True;True;True;True;True;True	311;312;313;1315;1364;2347;2380;2716;2987;3702;3872;3873;4018;5070;5337;5633;6855;6985;7405;7406;8154;8775;8776;9443;9444;9520;9866;9867;9978;10148;10246;10308;10524;11284;11285;11714;11810;11811;13495;14007;14060;14061;14128;14129;14367;14983;14988;14989	2113;2114;2115;2116;2117;2118;2119;2120;2121;2122;2123;2124;2125;2126;8914;8915;8916;8917;8918;8919;8920;8921;8922;8923;8924;8925;8926;8927;8928;8929;8930;8931;8932;8933;8934;9232;9233;9234;9235;9236;9237;9238;9239;9240;9241;9242;9243;9244;9245;9246;9247;9248;15648;15649;15650;15651;15652;15653;15654;15655;15656;15657;15658;15659;15660;15661;15662;15663;15664;15665;15666;15667;15668;15669;15670;1…	625	0.0327804934219	1368
Q12986	1080	Transcriptional repressor NF-X1	NFX1	1.2601	0.60544	3542;6707	True;True	3696;7009	24180;47019;47020;47021	4	0.144127034816	1255
Q12996	1081	Cleavage stimulation factor subunit 3	CSTF3	1.016	0.77263	591;2139;3427;3831;4720;4971;5547;5787;6400;6660;6686;6687;7103;7444;8304;8467;8525;11073;13175;13338;13427;14240	True;True;True;True;True;True;True;True;True;True;True;True;True;True;True;True;True;True;True;True;True;True	625;2240;3576;3995;4935;5198;5799;6058;6694;6959;6987;6988;7419;7774;8672;8841;8910;11691;13907;14075;14166;15016	4235;4236;4237;15079;15080;23363;23364;23365;23366;23367;23368;26231;26232;26233;26234;33098;33099;33100;33101;33102;34765;34766;34767;34768;34769;38857;38858;38859;38860;40624;40625;40626;40627;40628;40629;44768;44769;44770;44771;44772;44773;46696;46892;46893;46894;46895;46896;46897;46898;46899;46900;46901;46902;46903;49677;49678;49679;52270;52271;52272;52273;52274;58059;58060;58061;58062;58063;…	87	1.64564000757e-07	0
Q13043	1082	Serine/threonine-protein kinase 4;Serine/threonine-protein kinase 4 37kDa subunit;Serine/threonine-protein kinase 4 18kDa subunit	STK4	0.67055	0.93982	443;543;1102;1723;4271;6695;10375	False;False;True;True;False;False;False	464;575;1156;1805;4459;6996;10949	3019;3020;3021;3022;3023;3897;3898;3899;3900;3901;3902;7698;7699;7700;7701;12213;29990;29991;29992;29993;29994;29995;29996;46925;46926;46927;72202	5	0.892738400944	8079
Q13049	1083	E3 ubiquitin-protein ligase TRIM32	TRIM32	0.99746	0.97767	6;1223;2709;2748;2773;4053;6001;6127;6254;7452;9816;10033;10153;10788;11494;11627;13104	True;True;True;True;True;True;True;True;True;True;True;True;True;True;True;True;True	7;1281;2828;2869;2897;4230;6280;6408;6541;7782;10364;10589;10715;11388;12143;12284;13831	26;27;28;29;30;31;32;33;34;35;36;37;38;39;40;41;42;8690;8691;8692;8693;8694;18798;18985;18986;18987;18988;18989;18990;18991;18992;19199;19200;28430;42052;42053;42054;42055;42836;43672;43673;52301;52302;68744;68745;70251;70252;70253;70972;75512;80020;81002;81003;90988;90989;90990;90991;90992;90993	55	0.603431446465	6184
Q13085	1084	Acetyl-CoA carboxylase 1;Biotin carboxylase	ACACA	0.82084	0.87414	5438;7580;10777	True;True;True	5687;7910;11377	38054;38055;53328;75475;75476;75477	6	0.752493649034	6844
Q13148	1085	TAR DNA-binding protein 43	TARDBP	0.94312	0.98596	2386;3147;3311;3677;4204;6468;8321;8548;12554	True;True;True;True;True;True;True;True;True	2491;3289;3456;3837;4392;6763;8691;8940;13261	16511;21463;21464;21465;21466;22591;22592;22593;22594;22595;22596;22597;22598;22599;22600;22601;22602;25192;25193;25194;25195;25196;25197;25198;29548;29549;29550;29551;29552;29553;29554;29555;29556;29557;29558;45314;45315;45316;58178;58179;58180;58181;58182;58183;59677;59678;87252;87253;87254;87255;87256;87257;87258;87259	54	0.152792949413	1658
Q13151	1086	Heterogeneous nuclear ribonucleoprotein A0	HNRNPA0	0.9952	1.0248	261;1338;2281;3366;3867;3973;4123;6415;7071;7116;8606;10507	True;True;True;True;True;True;True;True;True;True;True;True	274;1405;2383;3514;4031;4145;4307;6709;7385;7433;9011;11085	1878;1879;1880;1881;1882;1883;1884;1885;1886;1887;9530;15878;15879;15880;15881;15882;15883;15884;23059;23060;23061;23062;23063;23064;23065;23066;23067;23068;23069;23070;23071;23072;26439;26440;26441;26442;26443;26444;26445;26446;26447;26448;26449;26450;26451;26452;26453;26454;26455;26456;26457;26458;27845;27846;27847;27848;27849;27850;27851;27852;27853;27854;27855;27856;27857;27858;27859;27860;27…	209	0.790542226053	8147
Q13155	1087	Aminoacyl tRNA synthase complex-interacting multifunctional protein 2	AIMP2	1.0645	1.1128	3448;11957;13423	True;True;True	3597;12629;14162	23528;23529;23530;23531;83252;83253;93272;93273;93274;93275;93276;93277;93278	13	0.506615761524	5046
Q13162	1088	Peroxiredoxin-4	PRDX4	1.3941	0.95265	4276;5784;8377;10042;11856;13749	False;True;True;True;False;True	4464;6055;8748;10598;12526;14508	30034;30035;30036;30037;30038;30039;30040;30041;30042;30043;40606;40607;40608;40609;58508;58509;58510;58511;58512;58513;58514;70309;70310;70311;70312;70313;70314;82635;82636;82637;82638;82639;82640;82641;82642;95492	17	0.0113223714495	94
Q13185	1089	Chromobox protein homolog 3	CBX3	0.98986	1.0509	5496;6616;12942;14040	True;True;True;True	5747;6915;13663;14809	38412;38413;46377;46378;46379;46380;90057;97677;97678;97679;97680	11	0.593711684875	5680
Q13188	1090	Serine/threonine-protein kinase 3;Serine/threonine-protein kinase 3 36kDa subunit;Serine/threonine-protein kinase 3 20kDa subunit	STK3	1.2015	1.2937	443;543;1101;1725;2946;4271;6493;6695;7143;9248;10375;12347;13599	True;True;True;True;True;True;True;True;True;True;True;True;True	464;575;1155;1807;3076;4459;6789;6996;7461;9761;10949;13035;14354	3019;3020;3021;3022;3023;3897;3898;3899;3900;3901;3902;7693;7694;7695;7696;7697;12221;12222;12223;12224;12225;12226;12227;20291;20292;20293;29990;29991;29992;29993;29994;29995;29996;45488;45489;45490;45491;45492;46925;46926;46927;50317;50318;50319;50320;50321;50322;50323;64691;64692;72202;85866;94402	50	0.190864192784	2095
Q13242	1091	Serine/arginine-rich splicing factor 9	SRSF9	1.0746	1.415	1561;2578;4632;4934;6218;11148	True;True;True;True;True;True	1635;2687;4846;5159;6505;11771	10936;10937;10938;17821;17822;17823;17824;32551;34512;34513;43421;43422;43423;43424;43425;43426;43427;43428;43429;43430;43431;77670;77671;77672;77673;77674;77675;77676;77677;77678	29	0.00807680479017	88
Q13243	1092	Serine/arginine-rich splicing factor 5	SRSF5	0.70286	0.54448	3959;7392;7768	True;True;True	4126;7722;8113	27220;51811;51812;51813;54663;54664	6	0.916511907864	8445
Q13263	1093	Transcription intermediary factor 1-beta	TRIM28	0.85192	1.1781	1591;1649;3203;3609;6007;6886;7395;7450;8148;8515;8721	True;True;True;True;True;True;True;True;True;True;True	1667;1726;3347;3766;6286;7195;7725;7780;8513;8895;9164	11138;11139;11490;11491;21849;24631;24632;42071;42072;42073;42074;48166;48167;48168;48169;51839;51840;52295;52296;57110;57111;59442;59443;59444;59445;61068;61069	27	5.43239504332e-05	0
Q13283	1094	Ras GTPase-activating protein-binding protein 1	G3BP1	0.91412	1.1386	1469;2188;3509;3755;4069;5029;5030;5031;5126;5742;7877;8906;9234;9426;9427;9617;9747;10420;10488;10974;11739;12154;13413;13458;13481;14501	True;True;True;True;True;True;True;True;True;True;True;True;True;True;True;True;True;True;True;True;True;True;True;True;True;True	1541;2289;3661;3662;3918;4250;5258;5259;5260;5365;5366;6010;8227;9395;9396;9397;9398;9747;9953;9954;10155;10291;10995;11066;11586;12404;12405;12834;14152;14198;14199;14200;14229;15288	10359;10360;10361;10362;10363;10364;10365;10366;10367;10368;10369;10370;10371;10372;10373;10374;10375;10376;10377;10378;10379;15328;15329;15330;15331;15332;15333;15334;15335;15336;15337;15338;15339;15340;23899;23900;23901;23902;23903;23904;23905;23906;23907;23908;23909;23910;23911;23912;23913;23914;23915;23916;23917;23918;23919;23920;23921;23922;23923;23924;23925;23926;23927;25663;25664;25665;256…	458	1.03233708837e-36	0
Q13310-2	1095	Polyadenylate-binding protein 4	PABPC4	1.057	1.1356	502;613;640;799;2411;2415;2657;3644;3957;3962;4331;4805;4972;5975;6039;6153;6226;6579;7095;8791;8795;8796;9038;9039;9176;9177;9700;10754;11128;11259;11320;11538;12877;13143;13473;14510	True;False;False;False;True;False;True;True;False;True;True;True;True;False;True;True;True;True;True;True;False;False;True;True;True;True;False;False;True;True;False;True;True;True;True;True	531;532;649;676;677;840;2517;2521;2773;3804;4124;4129;4521;5022;5199;6252;6253;6254;6319;6434;6435;6513;6877;7410;7411;9255;9261;9262;9263;9264;9542;9543;9687;9688;10240;11353;11750;11895;11956;12191;12192;13595;13873;14220;14221;15297	3500;3501;3502;3503;3504;3505;3506;3507;3508;3509;3510;3511;4400;4401;4402;4403;4404;4405;4406;4407;4408;4409;4410;4411;4412;4413;4414;4415;4580;4581;4582;4583;4584;4585;4586;4587;4588;4589;4590;4591;4592;4593;4594;4595;4596;4597;4598;4599;4600;4601;4602;4603;4604;4605;4606;4607;4608;4609;4610;4611;4612;4613;4614;4615;4616;4617;4618;4619;4620;4621;4622;5554;5555;5556;5557;16743;16744;16745;16746;…	395	1.22284412595e-05	2
Q13325	1096	Interferon-induced protein with tetratricopeptide repeats 5	IFIT5	0.73045	0.88637	663;1269;6762;6998;7433;7946;11054;12881	True;True;True;True;True;True;True;True	700;1332;7064;7311;7763;8301;11671;13599	4758;9015;9016;47372;47373;48726;48727;52188;52189;55910;55911;77080;77081;89613;89614;89615	14	0.300289879625	2970
Q13347	1097	Eukaryotic translation initiation factor 3 subunit I	EIF3I	1.0016	1.0406	1827;1864;1874;3284;4124;7047;8733;10026;11080;11977;12114	True;True;True;True;True;True;True;True;True;True;True	1916;1958;1968;3429;4308;7361;9177;10582;11698;12651;12794	12939;13198;13199;13227;13228;13229;13230;22438;22439;22440;22441;22442;28927;28928;28929;28930;49018;49019;49020;49021;61173;61174;61175;70224;70225;70226;77220;83372;83373;84146	27	0.564209715334	5697
Q13405	1098	39S ribosomal protein L49, mitochondrial	MRPL49	0.76377	0.88839	1870;2049;3700;4822;6618;8694;12508	True;True;True;True;True;True;True	1964;2147;3860;5039;6917;9132;9133;13213	13212;13213;13214;13215;14466;14467;14468;14469;25324;25325;33721;33722;33723;33724;46383;46384;46385;60871;60872;60873;86982;86983;86984;86985	24	0.17024139591	1700
Q13418	1099	Integrin-linked protein kinase	ILK	0.87306		3097;3230;3843;4371;5804;8931	True;True;True;True;True;True	3235;3375;4007;4564;6075;9429	21138;22137;26322;30788;30789;40732;40733;62506	8	0.575403022913	5511
Q13425	1100	Beta-2-syntrophin	SNTB2	1.3349	1.1485	437;5367	True;True	458;5615	2956;2957;2958;2959;2960;2961;2962;37601	8	0.400814169383	3847
Q13435	1101	Splicing factor 3B subunit 2	SF3B2	1.123	0.83297	143;282;1109;2772;2903;3687;4157;4487;4488;5244;5292;5790;5915;6302;6341;6500;6713;6714;6788;8241;9895;10130;10323;10515;11705;12036;12188;12767;13087;13595;14279	True;True;True;True;True;True;True;True;True;True;True;True;True;True;True;True;True;True;True;True;True;True;True;True;True;True;True;True;True;True;True	149;296;1164;2896;3032;3847;4343;4691;4692;5489;5538;6061;6189;6592;6632;6796;7015;7016;7091;8609;10445;10689;10896;11093;12367;12711;12868;13482;13812;14350;15055	1151;1152;1153;1154;1155;1156;1157;1158;1159;1160;2032;2033;2034;2035;7743;7744;7745;19194;19195;19196;19197;19198;20026;20027;20028;20029;20030;20031;20032;20033;25255;25256;25257;25258;25259;29196;29197;29198;29199;29200;29201;29202;29203;29204;29205;29206;29207;29208;29209;29210;31677;31678;31679;31680;31681;31682;31683;31684;31685;36746;36747;36748;36749;36750;37104;37105;40655;40656;40657;41…	203	2.19470998322e-18	0
Q13472	1102	DNA topoisomerase 3-alpha	TOP3A	1.0183	1.0237	581;7690;8498;14015	True;True;True;True	615;8022;8873;14783	4188;4189;4190;4191;4192;4193;4194;4195;4196;54126;54127;54128;54129;54130;59293;59294;59295;97527;97528;97529;97530;97531	21	0.715103605896	7170
Q13492	1103	Phosphatidylinositol-binding clathrin assembly protein	PICALM	1.1883	0.8265	1152;1153;3851;7034;8390;9451;10354;11102;12628;12788	True;True;True;True;True;True;True;True;True;True	1209;1210;4015;7348;8761;9980;10928;11721;13339;13504	8145;8146;8147;8148;8149;8150;8151;8152;8153;8154;8155;8156;26373;26374;26375;48969;48970;48971;58576;66224;66225;66226;66227;66228;72120;77344;77345;77346;87756;87757;87758;88796	29	0.00017561500757	1
Q13495	1104	Mastermind-like domain-containing protein 1	MAMLD1	1.2244	1.2873	5752;5810	True;True	6020;6081	40336;40773;40774;40775	4	0.715000654688	6220
Q13503	1105	Mediator of RNA polymerase II transcription subunit 21	MED21	1.1766	0.90967	1913;5855;11120	True;True;True	2008;6126;11741	13512;13513;13514;13515;13516;41108;41109;41110;77496	8	0.0117186855998	1
Q13509	1106	Tubulin beta-3 chain	TUBB3	0.89056	0.87478	565;775;3044;3557;4144;5720;5896;5950;6382;6818;6825;7264;9425;11066;13679;14419	False;False;True;False;False;False;False;True;False;True;False;True;False;True;True;True	598;599;813;3177;3712;4330;5985;5986;6168;6169;6225;6675;6676;7124;7132;7133;7586;9952;11684;14436;15199	4066;4067;4068;4069;4070;4071;4072;4073;4074;4075;4076;4077;4078;4079;4080;4081;4082;4083;4084;4085;4086;4087;4088;4089;4090;5385;5386;5387;5388;5389;5390;5391;5392;5393;5394;5395;5396;5397;20843;24295;24296;24297;24298;24299;24300;24301;24302;29091;29092;29093;29094;29095;29096;29097;29098;29099;29100;29101;29102;29103;29104;29105;29106;29107;29108;29109;29110;29111;29112;29113;29114;29115;29116…	18	0.679073041495	6776
Q13546	1107	Receptor-interacting serine/threonine-protein kinase 1	RIPK1	0.84469	1.0424	1730;5170;7160;7551;7939;14498;14543	True;True;True;True;True;True;True	1812;5412;7478;7881;8294;15285;15330	12265;12266;36315;50500;50501;53085;53086;53087;55890;55891;55892;55893;100639;100640;100909	14	0.0842074289258	812
Q13547	1108	Histone deacetylase 1	HDAC1	1.1025	0.89005	1535;7273;8884;10248;11046;11215;13444;13486;14246;14308;14623	True;True;True;True;True;True;True;True;True;True;True	1607;7596;7597;9369;10814;11663;11847;14183;14236;15022;15085;15410	10777;10778;10779;10780;10781;10782;10783;10784;10785;10786;51092;51093;51094;51095;51096;51097;51098;51099;51100;51101;62137;62138;62139;62140;62141;62142;62143;62144;62145;62146;62147;62148;62149;62150;62151;62152;62153;62154;62155;62156;62157;71464;71465;77038;77039;77040;77041;77042;77043;77044;77045;78154;78155;78156;78157;78158;78159;78160;78161;78162;78163;78164;78165;78166;78167;78168;934…	95	3.5404815881e-10	0
Q13555	1109	Calcium/calmodulin-dependent protein kinase type II subunit gamma	CAMK2G	1.221	1.0278	398;1731;3670;3794;5968;7260;9209;11838	False;False;True;True;True;False;True;False	418;1813;3830;3958;6245;7582;9721;12508	2778;2779;2780;2781;2782;2783;12267;12268;12269;12270;12271;12272;12273;12274;12275;12276;12277;12278;12279;12280;12281;12282;12283;12284;12285;12286;12287;12288;12289;12290;12291;12292;12293;25137;25138;25139;25140;25141;25142;25143;25144;25997;25998;25999;26000;26001;26002;41779;41780;50973;50974;50975;64346;64347;64348;64349;64350;64351;64352;64353;64354;82528	25	0.0101744717201	93
Q13573	1110	SNW domain-containing protein 1	SNW1	0.9384	1.1772	770;1641;1811;2465;4341;6708;6769;7485;8861;14582	True;True;True;True;True;True;True;True;True;True	808;1718;1898;2571;4532;7010;7071;7815;9343;15369	5365;5366;5367;11427;11428;11429;11430;12836;12837;12838;12839;17074;17075;30518;30519;30520;47022;47420;47421;52635;52636;62015;62016;101076	23	0.260439364846	2675
Q13616	1111	Cullin-1	CUL1		0.86983	2943;9553;10016	True;True;True	3073;10088;10572	20283;66887;70108;70109	3	0.108809430041	0
Q13643	1112	Four and a half LIM domains protein 3	FHL3	1.346	1.0163	2658;10676;12396	True;True;True	2774;11266;13087	18506;18507;74572;74573;86301	5	0.685830434452	6304
Q13751	1113	Laminin subunit beta-3	LAMB3	0.35703	2.7595	37;412;1227;4839;5820;6996;7026;8794;12375;12986	True;True;True;True;True;True;True;True;True;True	39;432;1285;5057;6091;7309;7340;9260;13065;13708	267;2848;2849;8730;8731;8732;8733;8734;33904;33905;40824;40825;40826;48714;48946;61634;86039;90289	16	0.000437777194575	0
Q13753	1114	Laminin subunit gamma-2	LAMC2	0.39315		956;4130;6724	True;True;True	1004;4315;7026	6698;28965;47143	3	0.285049407403	2546
Q13796	1115	Protein Shroom2	SHROOM2	1.2787	1.0633	425;959;6706;7241;11266;11837;12387;12557;12984;13891;14530	True;True;True;True;True;True;True;True;True;True;True	446;1007;7008;7563;11902;12507;13077;13264;13706;14658;15317	2917;2918;6704;47016;47017;47018;50907;78526;82525;82526;82527;86143;87268;90287;96821;96822;96823;96824;96825;96826;96827;96828;96829;96830;100844;100845	23	0.235549968722	2393
Q13885	1116	Tubulin beta-2A chain;Tubulin beta-2B chain	TUBB2A;TUBB2B	0.77795	0.95663	565;777;3045;3557;3732;4144;5719;5756;5872;5896;6382;6825;7265;8283;8852;9425;11110;14417	False;True;False;False;True;False;True;True;False;False;False;False;False;False;False;False;False;True	598;599;815;3178;3179;3712;3895;4330;5984;6024;6144;6168;6169;6675;6676;7132;7133;7587;7588;8651;9333;9952;11729;15197	4066;4067;4068;4069;4070;4071;4072;4073;4074;4075;4076;4077;4078;4079;4080;4081;4082;4083;4084;4085;4086;4087;4088;4089;4090;5399;5400;20844;20845;20846;20847;20848;20849;20850;20851;20852;20853;20854;20855;20856;20857;20858;20859;20860;20861;20862;20863;24295;24296;24297;24298;24299;24300;24301;24302;25534;25535;29091;29092;29093;29094;29095;29096;29097;29098;29099;29100;29101;29102;29103;29104;…	19	0.334138080596	3365
Q13951	1117	Core-binding factor subunit beta	CBFB	0.8959	1.633	999;4796;11245;13741	True;True;True;True	1049;5013;11877;14498	7030;7031;7032;7033;33553;33554;33555;78298;78299;78300;78301;78302;78303;95422;95423;95424;95425	17	0.00118419303566	6
Q14011	1118	Cold-inducible RNA-binding protein	CIRBP	0.62704	0.97427	1390;1995;3966;7118;14283	True;True;True;True;True	1459;2091;4133;7435;15060	9928;9929;14052;14053;14054;27389;27390;27391;27392;27393;27394;50000;50001;50002;50003;50004;50005;50006;50007;50008;99262;99263	18	0.0249069201812	213
Q14103	1119	Heterogeneous nuclear ribonucleoprotein D0	HNRNPD	0.86685	1.0647	1726;2942;3146;3300;3934;3960;5232;5381;6665;6908;8632;8633	True;True;True;True;True;False;True;True;True;True;True;True	1808;3072;3287;3288;3445;4099;4127;5477;5629;6964;7218;9042;9043;9044	12228;12229;12230;12231;12232;12233;12234;12235;12236;20280;20281;20282;21438;21439;21440;21441;21442;21443;21444;21445;21446;21447;21448;21449;21450;21451;21452;21453;21454;21455;21456;21457;21458;21459;21460;21461;21462;22496;22497;22498;22499;26966;26967;26968;26969;27221;27222;27223;27224;27225;27226;27227;27228;27229;27230;27231;27232;27233;27234;27235;27236;27237;27238;27239;27240;36686;366…	98	1.30301344312e-08	0
Q14145	1120	Kelch-like ECH-associated protein 1	KEAP1	0.90012	0.67595	3757;5444;6698;7396;7721;13880;14500	True;True;True;True;True;True;True	3921;5693;6999;7726;8054;14647;15287	25740;38078;38079;46945;46946;46947;46948;46949;46950;46951;51841;51842;51843;51844;54308;54309;54310;96723;96724;96725;96726;96727;100646;100647;100648	25	0.231167212861	2402
Q14151	1121	Scaffold attachment factor B2	SAFB2	0.90462	1.3345	207;1214;1299;1412;1569;1620;1624;1892;3166;3360;4327;4575;6378;6710;6940;8580;9269;9450;10109;10721;10722;10990;10991;11246;13568;13817	True;True;True;True;True;True;True;True;True;True;True;True;True;True;True;True;True;True;True;True;True;True;True;True;True;True	219;1272;1363;1481;1643;1697;1701;1987;3309;3508;4517;4788;6671;7012;7250;8979;9782;9979;10667;11320;11321;11603;11604;11878;14323;14581	1497;1498;1499;1500;1501;1502;1503;1504;1505;1506;8633;8634;8635;8636;8637;8638;8639;8640;8641;8642;8643;8644;8645;9222;9223;9224;9225;9226;9227;9228;9229;9230;9231;10067;10068;10069;10070;10071;10072;10986;11305;11306;11307;11308;11309;11310;11311;11312;11313;11314;11315;11327;11328;11329;11330;11331;13375;13376;21546;21547;21548;23030;23031;23032;23033;23034;23035;23036;23037;30361;30362;30363;…	221	2.89979138844e-23	0
Q14152	1122	Eukaryotic translation initiation factor 3 subunit A	EIF3A	0.82594	1.071	1190;1599;1809;2271;2898;3545;5422;5462;5564;6304;6556;6817;6964;7023;7464;7610;7660;8276;8385;8465;9363;9611;10421;10580;11105;11292;12380;13356;13748	True;True;True;True;True;True;True;True;True;True;True;True;True;True;True;True;True;True;True;True;True;True;True;True;True;True;True;True;True	1247;1675;1896;2373;3027;3699;5671;5712;5818;6594;6854;7123;7276;7337;7794;7940;7991;8644;8756;8839;9887;10149;10996;11161;11724;11928;13070;14093;14507	8431;8432;8433;8434;8435;8436;11163;11164;12831;12832;12833;12834;15787;15788;15789;20008;20009;20010;24197;24198;24199;24200;24201;37949;38135;39051;39052;44005;45895;47813;47814;47815;48555;48919;48920;48921;48922;48923;52380;52381;52382;53565;53566;53567;53568;53569;53570;53571;53926;53927;53928;53929;53930;53931;53932;57899;57900;57901;58562;58563;59090;59091;59092;65630;65631;67283;72566;737…	88	7.33024625388e-05	0
Q14157	1123	Ubiquitin-associated protein 2-like	UBAP2L	0.95403	1.0003	576;1552;3558;3950;4101;4428;5251;5374;6786;9069;9339;9819;10092;10263;10314;10725;10803;11510;11647;11822;12019;12031;12496	True;True;True;True;True;True;True;True;True;True;True;True;True;True;True;True;True;True;True;True;True;True;True	610;1626;3713;4115;4285;4629;5496;5622;7088;7089;9574;9861;10367;10649;10829;10886;11324;11403;12160;12161;12306;12489;12490;12694;12706;13201	4157;4158;4159;4160;4161;4162;4163;4164;4165;4166;4167;4168;4169;4170;4171;4172;4173;4174;10894;10895;10896;10897;10898;10899;10900;10901;10902;10903;24303;24304;24305;24306;24307;24308;24309;24310;24311;24312;24313;27118;27119;28764;28765;28766;28767;28768;28769;28770;28771;31191;31192;31193;31194;31195;31196;31197;31198;31199;31200;31201;31202;36798;36799;36800;36801;36802;36803;36804;36805;368…	286	0.031345343429	734
Q14157-1	1124				1.4795	576;1552;3558;3950;4101;4428;5251;5374;6786;9069;9339;9819;9996;10092;10263;10314;10725;10803;11510;11822;12019;12031;12496	False;False;False;False;False;False;False;False;False;False;False;False;True;False;False;False;False;False;False;False;False;False;False	610;1626;3713;4115;4285;4629;5496;5622;7088;7089;9574;9861;10367;10551;10649;10829;10886;11324;11403;12160;12161;12489;12490;12694;12706;13201	4157;4158;4159;4160;4161;4162;4163;4164;4165;4166;4167;4168;4169;4170;4171;4172;4173;4174;10894;10895;10896;10897;10898;10899;10900;10901;10902;10903;24303;24304;24305;24306;24307;24308;24309;24310;24311;24312;24313;27118;27119;28764;28765;28766;28767;28768;28769;28770;28771;31191;31192;31193;31194;31195;31196;31197;31198;31199;31200;31201;31202;36798;36799;36800;36801;36802;36803;36804;36805;368…	3	0.108809430041	0
Q14161	1125	ARF GTPase-activating protein GIT2	GIT2	1.405	0.52269	1849;3517;5476;7676;7998;8029;8032;8326;9088;13522;14518	True;True;True;True;True;True;True;True;True;True;True	1942;3671;5727;8008;8355;8389;8392;8696;9594;14274;15305	13137;13138;13139;23986;23987;23988;23989;23990;23991;38261;38262;54048;54049;54050;54051;54052;54053;54054;54055;54056;54057;56216;56217;56218;56219;56220;56221;56222;56375;56382;58194;63594;93916;93917;100779;100780	35	1.31946402439e-05	0
Q14204	1126	Cytoplasmic dynein 1 heavy chain 1	DYNC1H1	1.7968	0.4298	5588;5827;7624;7963;9448;13783	True;True;True;True;True;True	5843;6098;7954;8318;9977;14544	39177;40866;53669;53670;55984;66209;95766	6	0.0747354983059	634
Q14247	1127	Src substrate cortactin	CTTN	1.2709	0.7754	835;1026;2153;2837;3352;3353;4518;7911;7983;8055;8970;10878;10879;12542;12701;12704;12917;14262;14267	True;True;True;True;True;True;True;True;True;True;True;True;True;True;True;True;True;True;True	879;1076;2254;2965;3499;3500;4725;8262;8263;8340;8415;9470;11483;11484;13249;13415;13418;13637;15038;15043	5746;5747;5748;5749;7194;7195;7196;15147;15148;19556;19557;19558;19559;19560;22873;22874;22875;31909;31910;31911;55690;55691;55692;55693;55694;55695;55696;55697;56078;56079;56080;56081;56082;56479;56480;62710;62711;62712;62713;62714;62715;75956;75957;75958;75959;75960;75961;75962;75963;75964;75965;75966;75967;75968;75969;75970;75971;75972;75973;87176;87177;87178;87179;88235;88236;88237;88238;8823…	87	3.12807386762e-14	0
Q14258	1128	E3 ubiquitin/ISG15 ligase TRIM25	TRIM25	0.84957	0.80771	3239	True	3384	22185;22186;22187;22188	4	0.715000654688	6228
Q14315	1129	Filamin-C	FLNC	1.2209	0.98604	259;260;312;344;470;597;895;1040;1296;1363;1366;1466;1684;1685;1771;1832;2034;2035;2186;2220;2589;3069;3112;3399;3519;3529;3715;3780;3787;4067;4290;4345;4452;4540;4712;4956;4962;5112;5140;5143;5146;5458;5693;5774;5835;5853;5969;6364;6922;7001;7003;7233;7306;7424;7552;8105;8293;8396;8957;8987;9588;9604;9671;10200;10207;10452;10453;10619;10810;11397;11522;11524;11534;12023;12024;12078;12221;12582;1…	True;True;True;True;True;False;True;True;True;True;True;True;False;False;True;True;True;True;False;True;True;True;True;True;True;True;True;True;True;True;True;True;True;True;True;True;False;True;True;True;True;True;True;True;True;False;True;False;True;True;True;True;False;True;False;True;True;False;True;True;True;True;True;True;True;True;True;True;True;True;True;True;True;True;True;True;True;True…	272;273;328;361;496;633;943;1091;1360;1431;1434;1538;1763;1764;1856;1923;2131;2132;2287;2321;2700;3206;3250;3548;3673;3683;3877;3878;3944;3951;4247;4479;4537;4655;4748;4927;5181;5187;5349;5381;5384;5387;5708;5955;6042;6043;6106;6124;6246;6656;7232;7314;7316;7554;7555;7631;7754;7882;8468;8661;8767;9457;9487;10124;10142;10210;10765;10772;11028;11029;11201;11410;12039;12173;12176;12187;12698;12699;1…	1870;1871;1872;1873;1874;1875;1876;1877;2194;2195;2196;2393;2394;2395;3224;3225;3226;3227;3228;3229;3230;3231;3232;3233;3234;3235;4297;4298;4299;4300;4301;4302;4303;4304;4305;4306;4307;4308;4309;4310;4311;6303;6304;6305;6306;6307;6308;6309;6310;6311;6312;6313;6314;6315;6316;6317;6318;6319;6320;6321;6322;6323;6324;6325;7288;7289;7290;7291;7292;7293;7294;7295;7296;7297;7298;7299;7300;7301;7302;7303…	1003	6.9113315695e-56	0
Q14444	1130	Caprin-1	CAPRIN1	0.83865	1.1264	1575;2602;2848;2892;4115;4228;6860;7136;7770;7805;8312;9679;9732;9943;9976;10021;10022;11042;11690;12678;12679;14507	True;True;True;True;True;True;True;True;True;True;True;True;True;True;True;True;True;True;True;True;True;True	1650;2717;2976;3021;4299;4416;7168;7454;8115;8153;8681;8682;10219;10276;10497;10498;10531;10577;10578;11657;11658;12350;12351;13390;13391;13392;15294	11030;11031;11032;11033;11034;11035;11036;11037;11038;11039;11040;11041;11042;11043;11044;11045;11046;18107;18108;18109;19603;19604;19605;19606;19607;19608;19609;19610;19611;19979;19980;19981;19982;19983;19984;19985;19986;28874;28875;28876;28877;28878;28879;28880;28881;28882;28883;29712;29713;29714;29715;29716;29717;29718;29719;29720;29721;29722;29723;29724;29725;29726;29727;29728;29729;29730;297…	455	1.27156320855e-59	0
Q14511	1131	Enhancer of filamentation 1;Enhancer of filamentation 1 p55	NEDD9	0.54512		4766;7080;8336	True;True;True	4982;7394;8706	33422;49407;58244;58245	4	0.144127034816	1182
Q14558	1132	Phosphoribosyl pyrophosphate synthase-associated protein 1	PRPSAP1	0.83992	1.2376	2555;4529;7324	True;True;True	2663;4736;7649	17701;31945;31946;51364	4	0.144127034816	1298
Q14669	1133	E3 ubiquitin-protein ligase TRIP12	TRIP12	1.6545	0.69685	5257;7960;8310	True;True;True	5503;8315;8678	36875;36876;36877;55976;55977;58105	6	0.0463994618709	318
Q14671	1134	Pumilio homolog 1	PUM1	1.0418	0.96514	651;1230;1923;1944;2510;2634;3201;3276;3730;4161;4426;4665;5880;7139;8701;9994;10450;10667;10871;11441;11602;12428;14084;14272;14345;14486	True;True;True;True;True;True;True;True;True;True;True;True;True;True;True;True;True;True;True;True;True;True;True;True;True;True	688;1289;2018;2039;2616;2617;2749;3345;3421;3893;4347;4627;4879;6152;7457;9143;10549;11026;11254;11255;11476;12084;12085;12259;13126;14855;15048;15123;15273	4678;4679;4680;4681;4682;8757;8758;8759;8760;8761;8762;13550;13551;13552;13553;13554;13555;13556;13557;13558;13559;13560;13561;13751;13752;13753;13754;13755;13756;13757;13758;13759;13760;13761;13762;17446;17447;17448;17449;17450;17451;17452;17453;17454;17455;17456;17457;17458;18359;18360;18361;18362;18363;21836;22399;22400;22401;25528;25529;25530;25531;25532;29215;29216;29217;29218;29219;29220;29…	188	0.000884546953437	35
Q5T1Z4	1135		PUM1	1.1785	0.99308	652;1230;1923;1944;2510;2634;3201;3276;3730;4161;4426;4665;5880;7139;8701;9994;10450;10667;10871;11441;11602;12428;14084;14272;14345;14486	True;False;False;False;False;False;False;False;False;False;False;False;False;False;False;False;False;False;False;False;False;False;False;False;False;False	689;1289;2018;2039;2616;2617;2749;3345;3421;3893;4347;4627;4879;6152;7457;9143;10549;11026;11254;11255;11476;12084;12085;12259;13126;14855;15048;15123;15273	4683;4684;4685;4686;4687;4688;4689;4690;4691;4692;4693;8757;8758;8759;8760;8761;8762;13550;13551;13552;13553;13554;13555;13556;13557;13558;13559;13560;13561;13751;13752;13753;13754;13755;13756;13757;13758;13759;13760;13761;13762;17446;17447;17448;17449;17450;17451;17452;17453;17454;17455;17456;17457;17458;18359;18360;18361;18362;18363;21836;22399;22400;22401;25528;25529;25530;25531;25532;29215;29…	11	0.0911607940052	866
Q14677	1136	Clathrin interactor 1	CLINT1	0.98186	1.2436	1137;11296;11297;11342;14601	True;True;True;True;True	1194;11932;11933;11979;15388	8063;8064;8065;78706;78707;78708;78709;78710;78711;79006;79007;101434	11	0.130665089596	1310
Q14686	1137	Nuclear receptor coactivator 6	NCOA6	1.1254	0.91485	1090;2090;3938;5585;6918;7833;9718;11229;11470;12498;13134;13782	True;True;True;True;True;True;True;True;True;True;True;True	1144;2189;4103;5840;7228;8182;10261;11861;12117;13203;13862;14543	7595;7596;7597;7598;14643;14644;14645;14646;26977;39159;39160;39161;39162;39163;39164;39165;39166;39167;39168;39169;48325;48326;55171;55172;68001;68002;68003;68004;78242;78243;78244;79852;79853;79854;79855;79856;79857;79858;79859;79860;86914;86915;86916;86917;86918;91193;91194;91195;91196;91197;91198;95760;95761;95762;95763;95764;95765	53	0.000298781308976	0
Q14694	1138	Ubiquitin carboxyl-terminal hydrolase 10	USP10	0.96825	1.1746	685;1638;2455;2701;2937;2981;3401;4589;5174;5303;5994;6569;7680;7751;7825;7897;9118;9127;9624;9814;10697;11931;11932;12045;12703;13215;14552	True;True;True;True;True;True;True;True;True;True;True;True;True;True;True;True;True;True;True;True;True;True;True;True;True;True;True	722;1715;2561;2819;3067;3113;3550;4803;5416;5549;6273;6867;8012;8095;8174;8248;9628;9637;10162;10362;11293;12603;12604;12720;13417;13947;15339	4863;4864;4865;4866;4867;4868;4869;4870;4871;4872;4873;11406;11407;11408;11409;11410;11411;11412;11413;11414;11415;11416;11417;11418;11419;11420;11421;17043;17044;17045;17046;17047;17048;17049;18748;18749;18750;18751;20235;20236;20237;20238;20498;20499;20500;23231;23232;23233;23234;23235;23236;23237;32396;32397;32398;32399;32400;36326;36327;36328;36329;36330;36331;36332;36333;36334;36335;36336;36…	213	3.08114240761e-20	0
Q14697	1139	Neutral alpha-glucosidase AB	GANAB	1.0603	1.0556	707;1445;2061;3295;3626;4302;4948;6505;6891;8098;8779;11216;11343;13368;14234	True;True;True;True;True;True;True;True;True;True;True;True;True;True;True	744;1517;2160;3440;3785;4492;5173;6801;7200;8461;9235;11848;11980;14105;15010	5036;5037;5038;5039;5040;5041;5042;10255;10256;14536;14537;22479;22480;22481;22482;22483;22484;24746;30244;30245;30246;30247;34584;34585;34586;34587;45575;45576;48196;48197;56741;56742;56743;56744;61517;78169;78170;79008;79009;92954;92955;92956;92957;92958;92959;98866;98867;98868	48	0.78972312085	7981
[truncated: 477 more rows]
