# Supplementary material for: PTPN13 induces cell junction stabilization and inhibits mammary tumor invasiveness
Source: Theranostics. 2020 Jan 1;10(3):1016–32. doi: 10.7150/thno.38537 (PMC6956795; doi:10.7150/thno.38537)
Supplement: Supplementary file 3 — Table S2. [file thnov10p1016s3.xlsx]

## Sheet: Feuil1
Hamyeh, et al., Table S2		Colonne1	Colonne2	Colonne3	Colonne4	Colonne5	Colonne6
List of 97 selected target proteins of PTPN13
Uniprot	Protein Group ID	Gene names	Ratio H/L normalized A	Ratio H/L normalized B	pept_count	wilcoxon	FDR_count
Q06787	21	FMR1	0.82144	1.5551	19	0.000155095772796	0
B1ALK7	46	ARHGEF7	1.7582	0.68346	59	9.72493004203e-10	0
P21980	69	TGM2	1.443	0.73322	81	8.08058592905e-15	0
P30626	74	SRI	1.7866	0.59671	8	0.0117186855998	0
P29558	77	RBMS1	1.4894	0.81766	18	0.000629203830811	0
O00410	107	IPO5	1.2674	0.34176	6	0.0277078493581	0
O43739	118	CYTH2	1.3225	0.75604	9	0.00768579405521	0
Q9BT40	121	INPP5K	1.5361	0.61579	22	4.61253801793e-05	0
C9J4I9	147	PXDN	0.82084	1.668	15	0.000805276236967	0
Q71UM5	159	RPS27L	1.2306	0.73116	5	0.0431144467831	0
P11413	283	G6PD	1.4361	0.6848	6	0.0277078493581	1
Q9ULA0	301	DNPEP	1.7235	0.56184	61	9.01669693352e-11	0
Q86SQ0	326	PHLDB2	1.3641	0.71293	8	0.0117186855998	0
E9PGF5	329	TNS1	1.9658	0.42027	52	9.46778828827e-08	0
O43813	332	LANCL1	1.3396	0.61989	8	0.0117186855998	0
P21291	349	CSRP1	1.5777	0.8198	17	0.000351532568507	0
P46934	377	NEDD4	0.6867	1.5293	4	0.0678891548618	0
Q07157	420	TJP1	0.74918	1.5638	38	1.35256366918e-07	0
G5E9Q6	437	PFN2	1.3627	0.71176	20	0.00150728684139	5
H0YG02	456	CHN2	0.78887	1.2848	14	0.000981539752522	0
Q02241	477	KIF23	0.72929	1.4516	34	0.000107786291316	1
Q92817	527	EVPL	0.80591	1.2381	15	0.000654958343386	0
O00182	550	LGALS9	1.7726	0.26032	4	0.0678891548618	1
O00425	555	IGF2BP3	1.3315	0.77475	60	3.24320806028e-09	0
O00483	558	NDUFA4	1.2808	0.70479	6	0.0272811714776	0
O00505	559	KPNA3	1.5314	0.75921	9	0.00768579405521	0
O14965	576	AURKA	0.82608	1.5196	45	2.56670321835e-07	0
O43294	594	TGFB1I1	1.2154	0.65941	15	0.00178537776998	4
O60573	610	EIF4E2	1.2374	0.7472	44	6.64361669957e-07	0
O75569	633	PRKRA	1.4127	0.60707	11	0.00334561811585	0
O94808	643	GFPT2	2.0106	0.60697	10	0.00503350820061	0
O95409	653	ZIC2	1.5449	0.67089	15	0.000805276236967	1
O95817	661	BAG3	1.2442	0.8055	110	1.344227508e-17	0
O96007	664	MOCS2	0.81713	1.3543	7	0.0179604775261	1
P04637	685	TP53	1.4127	0.43042	26	1.05030530665e-05	0
P05455	696	SSB	1.9718	0.73984	14	0.000978706525317	0
P05783	698	KRT18	0.67217	1.4158	145	2.16564472802e-22	0
P08243	716	ASNS	1.9314	0.71002	5	0.0431144467831	0
P10809	738	HSPD1	1.4786	0.69864	85	6.35392419591e-13	0
P14621	754	ACYP2	0.6293	1.6439	4	0.0678891548618	0
P15924	765	DSP	0.32221	2.3809	315	1.36555287467e-51	0
P19338	779	NCL	1.4722	0.81522	136	1.08928502435e-18	0
P29144	815	TPP2	1.4929	0.50178	22	5.30032340655e-05	0
P31689	829	DNAJA1	0.73537	1.2066	18	0.00023322933405	0
P35568	841	IRS1	1.2666	0.4642	36	1.5282170697e-06	0
P49023	889	PXN	1.5943	0.83274	146	3.30060181768e-23	0
P49419-2	898	ALDH7A1	0.43745	2.1903	35	4.16352985231e-07	0
P50454	905	SERPINH1	1.4102	0.69504	122	1.84740966967e-20	0
P51991	916	HNRNPA3	1.3776	0.67724	416	2.40904156904e-63	0
P51991-2	917		1.2383	0.68485	26	8.29809930636e-06	0
P52597	922	HNRNPF	1.4736	0.75775	220	4.22315538238e-35	0
P58107	940	EPPK1	0.23844	4.8887	57	6.71052216526e-11	0
P98160	1032	HSPG2	0.69093	1.4711	64	1.37015522421e-09	0
Q01813	1044	PFKP	2.1979	0.72409	18	0.000455230947319	0
Q04837	1052	SSBP1	1.591	0.7417	10	0.00506203212627	0
Q07021	1064	C1QBP	1.5657	0.81416	48	1.59626885535e-07	0
Q13751	1113	LAMB3	0.35703	2.7595	16	0.000437777194575	0
Q14161	1125	GIT2	1.405	0.52269	35	1.31946402439e-05	0
Q14247	1127	CTTN	1.2709	0.7754	87	3.12807386762e-14	0
Q14764	1140	MVP	1.5659	0.68003	287	1.14183498229e-46	0
Q15291	1151	RBBP5	1.3029	0.82979	23	0.000126958999683	0
Q6P1X6	1230	C8orf82	1.7872	0.62805	6	0.0277078493581	0
Q6Y7W6	1240	GIGYF2	1.2038	0.74475	112	6.36305333438e-11	0
Q6ZW49	1243	PAXIP1	1.3761	0.81399	59	1.00738737061e-05	0
Q86TG7	1261	PEG10	0.21483	3.4867	31	1.73942674748e-06	0
Q8IUX4	1279	APOBEC3F	1.2608	0.68449	38	7.3206817629e-07	0
Q8IVT2	1280	C19orf21	0.36782	1.8453	19	0.000624865006411	3
Q8IXB1	1283	DNAJC10	1.4916	0.76521	105	3.91807262852e-13	0
Q8NDN9	1308	RCBTB1	2.2221	0.6153	9	0.00768579405521	0
Q8TEW0	1322	PARD3	1.3696	0.6016	73	6.06215979588e-13	0
Q8TF72	1324	SHROOM3	0.59187	1.59	13	0.00147378084388	0
Q8WX93	1331	PALLD	0.79847	1.2732	144	7.34320365473e-18	0
Q92626	1341	PXDN	0.7911	1.4966	424	7.24498497145e-65	0
Q92828	1348	CORO2A	1.4829	0.68984	115	4.13855980292e-20	0
Q96BW5	1362	PTER	2.2562	0.53285	4	0.0678891548618	0
Q96EN8	1374	MOCOS	1.4874	0.67556	6	0.0277078493581	0
Q96H79	1384	ZC3HAV1L	1.2755	0.54883	4	0.0678891548618	0
Q96HC4	1385	PDLIM5	0.73849	1.2799	43	5.08228153407e-07	0
Q96I15	1390	SCLY	1.4438	0.41264	8	0.0117186855998	0
Q99081	1413	TCF12	0.70445	1.4865	18	0.000327012662933	0
Q99569-2	1416	PKP4	1.2953	0.73049	194	1.43154408506e-30	0
Q99959-2	1421	PKP2	0.64751	2.0669	194	2.41584549891e-32	0
Q9BX40	1458	LSM14B	0.51794	1.4801	23	5.94442904871e-05	0
Q9BYB4	1462	GNB1L	1.6559	0.76085	7	0.0179604775261	0
Q9GZM7	1478	TINAGL1	0.60078	1.6153	13	0.00146884996622	0
Q9H074-3	1481	PAIP1	0.80251	1.233	6	0.0277078493581	1
Q9H0H5	1485	RACGAP1	0.74054	1.2541	42	5.16894565678e-08	0
Q9H792	1510	PEAK1	1.5602	0.76463	34	1.3663336545e-06	0
Q9NP66	1532	HMG20A	0.70463	1.4301	15	0.000654958343386	0
Q9NXV6	1564	CDKN2AIP	0.81989	1.3637	154	2.83591973108e-23	0
Q9UBB4	1580	ATXN10	0.1861	2.9828	15	0.000654958343386	0
Q9UDY2	1586	TJP2	0.65895	1.8169	42	3.48202752655e-07	0
Q9UKK3	1601	PARP4	1.3527	0.74782	9	0.00768579405521	0
Q9Y285	1626	FARSA	1.2806	0.70677	52	3.40855608633e-06	1
Q9Y2A7	1629	NCKAP1	1.2722	0.82687	17	0.00118419303566	2
Q9Y2W1	1634	THRAP3	1.45	0.69577	5	0.0431144467831	1
Q9Y446	1654	PKP3	0.54346	1.2339	270	3.53226560389e-41	0
